# Supplementary material for: A Predictive Framework for Integrating Disparate Genomic Data Types Using Sample-Specific Gene Set Enrichment Analysis and Multi-Task Learning
Source: PLoS One. 2012 Sep 13;7(9):e44635. doi: 10.1371/journal.pone.0044635 (PMC3441565; doi:10.1371/journal.pone.0044635)
Supplement: Table S1 — Rank of predictive weights in breast cancer analysis. Rank of the predictive weights for the breast cancer data using multi-task, single-task, concatenated, summed enrichment score, and merged models. (XLSX) [file pone.0044635.s001.xlsx]

## Sheet: Table S1
			Multi-Task				Single-Task					Merged
	w0	v1 (exp)	v2 (snp)	w1 (exp)	w2 (snp)	exp	snp	sum	Concat	Sum ES	exp	snp	sum
BIOCARTA_HER2_PATHWAY	1	1	449	1	22	1	368	1	4	11	1	407	17
REACTOME_PHASE_II_CONJUGATION	2	11	12	4	1	11	6	2	3	8	11	17	2
KEGG_STEROID_HORMONE_BIOSYNTHESIS	3	8	60	5	5	7	29	3	9	18	7	121	15
REACTOME_FRS2MEDIATED_CASCADE	4	9	59	6	7	10	26	4	2	33	113	32	36
KEGG_ONE_CARBON_POOL_BY_FOLATE	5	3	174	2	16	2	152	6	1	2	2	149	4
REACTOME_NEUROTRANSMITTER_RELEASE_CYCLE	6	67	5	15	3	53	3	7	6	22	104	9	18
KEGG_NITROGEN_METABOLISM	7	2	250	3	26	3	225	10	10	40	5	159	20
KEGG_STEROID_BIOSYNTHESIS	8	26	29	10	8	23	13	5	16	6	47	15	6
REACTOME_CHOLESTEROL_BIOSYNTHESIS	9	21	53	8	11	21	34	9	15	45	29	31	11
BIOCARTA_CHEMICAL_PATHWAY	10	10	138	7	24	19	131	24	5	16	9	193	32
KEGG_RIBOFLAVIN_METABOLISM	11	73	10	22	4	35	12	8	30	17	48	23	14
KEGG_ECM_RECEPTOR_INTERACTION	12	247	1	55	2	164	1	15	27	9	208	3	7
REACTOME_NUCLEAR_RECEPTOR_TRANSCRIPTION_PATHWAY	13	59	17	24	10	50	18	17	7	1	38	7	3
REACTOME_MITOTIC_PROMETAPHASE	14	169	6	46	6	121	4	14	12	14	358	1	5
REACTOME_STEROID_METABOLISM	15	14	177	12	35	8	154	13	22	13	10	88	12
REACTOME_NRAGE_SIGNALS_DEATH_THROUGH_JNK	16	85	18	30	12	43	40	23	17	86	110	42	44
KEGG_VASOPRESSIN_REGULATED_WATER_REABSORPTION	17	17	185	13	40	4	188	12	39	24	23	176	47
REACTOME_INORGANIC_CATION_ANION_SLC_TRANSPORTERS	18	7	286	9	53	6	258	20	33	37	18	98	21
BIOCARTA_G1_PATHWAY	19	38	68	25	25	22	43	11	25	165	389	50	146
REACTOME_P75_NTR_RECEPTOR_MEDIATED_SIGNALLING	20	51	48	26	21	27	56	16	28	89	73	62	38
REACTOME_AMINE_LIGAND_BINDING_RECEPTORS	21	79	27	32	15	74	15	18	21	157	399	39	137
KEGG_GLYCINE_SERINE_AND_THREONINE_METABOLISM	22	170	8	54	9	124	7	22	11	28	219	6	27
KEGG_FRUCTOSE_AND_MANNOSE_METABOLISM	23	6	334	11	70	12	211	19	47	19	3	232	19
REACTOME_GLUTATHIONE_CONJUGATION	24	15	247	14	60	20	134	26	40	36	20	113	26
KEGG_MISMATCH_REPAIR	25	28	145	19	41	31	86	27	34	119	32	161	52
REACTOME_CREB_PHOPHORYLATION_THROUGH_THE_ACTIVATION_OF_RAS	26	104	23	48	18	94	45	43	14	3	95	19	22
KEGG_TYPE_I_DIABETES_MELLITUS	27	99	28	47	20	68	25	28	31	29	34	27	9
BIOCARTA_AGR_PATHWAY	28	27	179	21	50	13	159	21	46	111	115	174	115
REACTOME_IRS_RELATED_EVENTS	29	56	73	35	29	85	72	55	8	4	135	22	35
REACTOME_BRANCHED_CHAIN_AMINO_ACID_CATABOLISM	30	23	201	18	57	18	177	33	58	60	6	106	10
KEGG_LINOLEIC_ACID_METABOLISM	31	20	234	17	65	25	106	25	36	26	12	135	24
KEGG_ADHERENS_JUNCTION	32	126	19	58	19	163	14	38	35	62	105	18	25
REACTOME_PI3K_CASCADE	33	142	21	64	23	127	23	41	13	12	201	20	51
REACTOME_SIGNALING_BY_BMP	34	238	9	81	13	226	9	42	42	181	434	65	201
REACTOME_CELL_DEATH_SIGNALLING_VIA_NRAGE_NRIF_AND_NADE	35	97	44	52	27	55	53	36	37	58	184	28	54
KEGG_VALINE_LEUCINE_AND_ISOLEUCINE_DEGRADATION	36	37	140	29	49	37	97	35	38	43	102	114	84
KEGG_ALANINE_ASPARTATE_AND_GLUTAMATE_METABOLISM	37	61	82	42	38	76	71	44	19	20	79	46	34
KEGG_TRYPTOPHAN_METABOLISM	38	81	76	51	36	65	32	31	83	42	155	52	63
KEGG_THYROID_CANCER	39	102	51	60	32	92	50	45	44	21	241	38	83
REACTOME_FURTHER_PLATELET_RELEASATE	40	74	81	49	42	52	74	39	110	87	141	206	142
REACTOME_GAP_JUNCTION_TRAFFICKING	41	40	153	36	58	29	94	29	69	100	69	190	92
KEGG_RETINOL_METABOLISM	42	55	104	45	48	69	83	48	51	244	303	237	255
REACTOME_FORMATION_OF_FIBRIN_CLOT_CLOTTING_CASCADE	43	52	114	44	52	45	127	54	23	68	295	178	210
REACTOME_SPHINGOLIPID_METABOLISM	44	44	149	41	61	48	115	52	20	23	44	166	59
KEGG_PROPANOATE_METABOLISM	45	129	41	69	33	90	41	40	49	15	74	63	40
REACTOME_GLUCOSE_AND_OTHER_SUGAR_SLC_TRANSPORTERS	46	123	50	68	34	84	19	32	87	59	40	26	13
REACTOME_BASIGIN_INTERACTIONS	47	48	151	43	63	28	96	30	153	333	140	222	150
REACTOME_PEROXISOMAL_LIPID_METABOLISM	48	5	443	16	149	5	457	56	18	44	22	358	103
KEGG_BASE_EXCISION_REPAIR	49	31	232	34	88	40	144	50	56	75	55	225	94
KEGG_GLYCOSAMINOGLYCAN_BIOSYNTHESIS_HEPARAN_SULFATE	50	71	103	57	56	111	114	89	41	7	70	99	50
KEGG_GLYCOSAMINOGLYCAN_DEGRADATION	51	12	402	20	137	16	335	59	61	25	97	148	100
REACTOME_REGULATION_OF_INSULIN_SECRETION_BY_GLUCAGON_LIKE_PEPTIDE_1	52	69	111	56	62	44	207	67	26	34	37	68	28
REACTOME_METAL_ION_SLC_TRANSPORTERS	53	34	236	39	92	34	212	58	130	231	45	264	105
REACTOME_APOPTOTIC_EXECUTION_PHASE	54	386	3	156	14	335	8	70	32	99	484	21	174
REACTOME_G1_PHASE	55	62	144	59	68	99	109	79	45	235	451	92	246
REACTOME_INTEGRIN_CELL_SURFACE_INTERACTIONS	56	205	24	91	31	148	31	53	115	134	375	35	117
BIOCARTA_CARM_ER_PATHWAY	57	22	344	27	126	32	248	61	29	122	150	346	238
KEGG_ASTHMA	58	47	193	50	84	36	203	57	63	250	86	286	148
ST_FAS_SIGNALING_PATHWAY	59	29	289	38	115	30	215	51	124	159	118	184	120
REACTOME_PHASE_1_FUNCTIONALIZATION_OF_COMPOUNDS	60	68	150	61	71	78	107	65	52	50	46	109	45
KEGG_ARRHYTHMOGENIC_RIGHT_VENTRICULAR_CARDIOMYOPATHY_ARVC	61	392	4	167	17	208	5	34	80	30	199	4	8
BIOCARTA_TH1TH2_PATHWAY	62	120	83	75	59	80	37	37	94	54	19	132	29
REACTOME_GLUCAGON_SIGNALING_IN_METABOLIC_REGULATION	63	215	32	106	37	180	46	77	89	80	164	29	49
BIOCARTA_TOB1_PATHWAY	64	63	169	63	83	60	125	63	116	176	57	191	75
KEGG_BASAL_TRANSCRIPTION_FACTORS	65	60	196	65	94	105	157	97	62	102	207	250	211
KEGG_TGF_BETA_SIGNALING_PATHWAY	66	195	49	103	45	171	73	93	43	110	309	134	185
KEGG_ETHER_LIPID_METABOLISM	67	91	137	71	80	70	81	47	88	5	17	8	1
ST_GA12_PATHWAY	68	95	125	74	75	88	119	80	76	254	109	340	197
KEGG_ASCORBATE_AND_ALDARATE_METABOLISM	69	65	190	66	95	54	182	76	127	106	27	259	77
BIOCARTA_AT1R_PATHWAY	70	25	377	40	150	33	314	86	59	83	21	365	102
REACTOME_ZINC_TRANSPORTATION	71	18	432	28	180	15	393	71	99	120	13	325	70
REACTOME_GENERIC_TRANSCRIPTION_PATHWAY	72	231	36	116	43	288	22	95	53	169	310	93	147
REACTOME_NUCLEAR_EVENTS_KINASE_AND_TRANSCRIPTION_FACTOR_ACTIVATION	73	274	20	131	39	230	67	105	54	104	188	126	126
BIOCARTA_TID_PATHWAY	74	124	95	83	72	103	70	60	57	107	126	157	112
KEGG_PENTOSE_AND_GLUCURONATE_INTERCONVERSIONS	75	100	134	77	85	110	121	92	103	51	189	130	128
KEGG_DRUG_METABOLISM_CYTOCHROME_P450	76	36	318	53	138	39	205	62	96	63	15	201	42
REACTOME_EGFR_DOWNREGULATION	77	57	228	67	119	100	284	147	24	78	174	260	198
KEGG_GLYCOSYLPHOSPHATIDYLINOSITOL_GPI_ANCHOR_BIOSYNTHESIS	78	132	97	86	74	126	64	66	85	41	28	72	23
KEGG_PANTOTHENATE_AND_COA_BIOSYNTHESIS	79	209	57	115	55	122	35	46	137	143	153	78	81
REACTOME_E2F_TRANSCRIPTIONAL_TARGETS_AT_G1_S	80	43	281	62	132	49	254	94	75	230	93	304	170
BIOCARTA_EIF4_PATHWAY	81	80	192	73	111	59	170	74	74	74	80	79	48
BIOCARTA_STRESS_PATHWAY	82	140	101	89	79	140	108	96	93	386	361	289	335
KEGG_PEROXISOME	83	19	455	33	201	17	451	99	48	90	8	404	88
BIOCARTA_MTOR_PATHWAY	84	13	469	31	212	24	458	108	72	141	72	501	307
KEGG_RENIN_ANGIOTENSIN_SYSTEM	85	165	89	100	73	149	48	64	102	126	243	116	144
KEGG_ARGININE_AND_PROLINE_METABOLISM	86	133	112	92	87	144	77	83	118	72	116	53	53
KEGG_EPITHELIAL_CELL_SIGNALING_IN_HELICOBACTER_PYLORI_INFECTION	87	239	47	129	54	264	63	121	55	35	225	12	41
BIOCARTA_CCR3_PATHWAY	88	111	156	85	98	62	92	49	68	130	42	187	64
REACTOME_SYNTHESIS_AND_INTERCONVERSION_OF_NUCLEOTIDE_DI_AND_TRIPHOSPHATES	89	162	94	104	78	150	52	68	168	327	127	273	175
BIOCARTA_BAD_PATHWAY	90	4	520	23	293	9	515	104	181	109	4	465	107
BIOCARTA_PTDINS_PATHWAY	91	293	30	157	47	291	17	90	77	108	122	33	39
KEGG_MELANOMA	92	84	212	79	123	77	149	78	60	52	282	71	125
KEGG_BETA_ALANINE_METABOLISM	93	144	122	98	93	155	142	117	50	151	111	124	93
KEGG_GLUTATHIONE_METABOLISM	94	112	168	87	113	132	163	110	71	91	43	218	74
ST_G_ALPHA_I_PATHWAY	95	16	478	37	238	14	495	118	117	229	36	494	254
REACTOME_CTLA4_INHIBITORY_SIGNALING	96	444	7	221	28	390	16	111	101	95	254	11	46
REACTOME_SYNTHESIS_OF_BILE_ACIDS_AND_BILE_SALTS	97	152	128	110	102	141	161	115	73	47	35	84	33
REACTOME_ELECTRON_TRANSPORT_CHAIN	98	139	147	105	109	200	120	137	104	142	75	355	167
KEGG_PORPHYRIN_AND_CHLOROPHYLL_METABOLISM	99	160	116	113	97	120	85	73	92	70	138	90	80
BIOCARTA_IL7_PATHWAY	100	148	143	108	108	183	132	132	160	199	54	226	95
KEGG_STARCH_AND_SUCROSE_METABOLISM	101	241	63	146	69	257	60	113	67	55	119	69	58
KEGG_GAP_JUNCTION	102	136	154	107	112	133	89	82	146	64	41	164	57
KEGG_TASTE_TRANSDUCTION	103	283	46	166	66	295	51	129	97	53	147	67	67
KEGG_PRION_DISEASES	104	194	91	127	90	184	148	140	148	129	329	37	110
KEGG_O_GLYCAN_BIOSYNTHESIS	105	107	195	94	127	118	136	100	171	105	100	91	62
REACTOME_NUCLEAR_IMPORT_OF_REV_PROTEIN	106	289	43	169	64	290	62	134	95	79	185	97	109
REACTOME_G_ALPHA_12_13_SIGNALLING_EVENTS	107	340	22	182	51	216	27	72	131	313	428	41	162
REACTOME_E2F_MEDIATED_REGULATION_OF_DNA_REPLICATION	108	75	263	80	143	63	257	101	98	116	133	182	129
KEGG_SELENOAMINO_ACID_METABOLISM	109	96	218	90	134	71	181	85	241	378	128	247	157
REACTOME_AMINE_COMPOUND_SLC_TRANSPORTERS	110	177	115	120	106	104	122	88	134	46	14	87	16
REACTOME_ORC1_REMOVAL_FROM_CHROMATIN	111	113	209	102	136	109	209	112	156	114	94	249	139
KEGG_PHENYLALANINE_METABOLISM	112	312	40	177	67	376	49	165	139	138	285	24	69
REACTOME_AMINO_ACID_AND_OLIGOPEPTIDE_SLC_TRANSPORTERS	113	58	324	78	173	51	305	109	174	148	53	199	79
REACTOME_ACTIVATION_OF_KAINATE_RECEPTORS_UPON_GLUTAMATE_BINDING	114	407	15	217	44	382	20	130	213	118	275	14	55
KEGG_METABOLISM_OF_XENOBIOTICS_BY_CYTOCHROME_P450	115	45	372	72	187	67	239	98	151	211	92	295	159
BIOCARTA_MCM_PATHWAY	116	121	200	111	135	79	153	84	198	121	139	56	61
KEGG_NUCLEOTIDE_EXCISION_REPAIR	117	103	227	99	141	101	222	116	120	115	132	154	116
REACTOME_CELL_CELL_ADHESION_SYSTEMS	118	277	64	171	77	186	55	87	145	66	206	64	98
KEGG_GLYCOSPHINGOLIPID_BIOSYNTHESIS_LACTO_AND_NEOLACTO_SERIES	119	158	164	119	124	119	143	102	178	97	288	125	171
KEGG_GLYCEROPHOSPHOLIPID_METABOLISM	120	173	148	128	122	107	104	81	114	88	200	100	113
REACTOME_CITRIC_ACID_CYCLE	121	288	61	175	76	373	24	128	65	210	475	122	303
BIOCARTA_GPCR_PATHWAY	122	186	130	133	120	212	171	168	70	125	245	96	127
REACTOME_GOLGI_ASSOCIATED_VESICLE_BIOGENESIS	123	415	14	227	46	383	21	131	90	131	166	83	96
REACTOME_TIGHT_JUNCTION_INTERACTIONS	124	98	243	101	148	116	210	125	185	226	159	202	154
REACTOME_GS_ALPHA_MEDIATED_EVENTS_IN_GLUCAGON_SIGNALLING	125	191	118	140	118	139	174	122	123	215	168	170	143
REACTOME_FGFR_LIGAND_BINDING_AND_ACTIVATION	126	86	294	95	176	58	145	69	223	346	413	156	271
BIOCARTA_ARF_PATHWAY	127	214	105	161	117	203	99	123	199	263	499	175	390
KEGG_DILATED_CARDIOMYOPATHY	128	327	54	200	81	194	39	75	122	10	294	5	30
BIOCARTA_GCR_PATHWAY	129	32	450	70	251	47	418	158	126	57	203	305	252
KEGG_DRUG_METABOLISM_OTHER_ENZYMES	130	138	219	122	152	108	123	91	260	179	235	163	172
BIOCARTA_STATHMIN_PATHWAY	131	118	245	117	166	96	276	139	195	384	262	463	412
REACTOME_SYNTHESIS_OF_DNA	132	178	172	141	139	193	176	156	81	204	338	278	297
REACTOME_ADHERENS_JUNCTIONS_INTERACTIONS	133	295	78	193	104	210	80	107	161	196	393	127	227
SA_CASPASE_CASCADE	134	128	237	126	169	135	183	127	184	227	162	291	214
REACTOME_GLOBAL_GENOMIC_NER	135	171	189	143	146	245	164	181	109	174	257	196	199
REACTOME_TCR_SIGNALING	136	154	217	134	157	137	236	151	142	93	112	198	123
KEGG_CYSTEINE_AND_METHIONINE_METABOLISM	137	307	75	199	101	325	44	133	274	245	134	55	60
KEGG_AMYOTROPHIC_LATERAL_SCLEROSIS_ALS	138	315	71	204	99	305	66	143	82	82	231	43	89
BIOCARTA_FMLP_PATHWAY	139	361	42	219	82	322	57	150	78	128	218	66	101
REACTOME_DEADENYLATION_OF_MRNA	140	92	316	114	190	162	242	171	106	183	324	274	287
REACTOME_HORMONE_BIOSYNTHESIS	141	35	452	76	272	41	441	163	66	297	77	430	223
KEGG_NICOTINATE_AND_NICOTINAMIDE_METABOLISM	142	64	385	97	217	86	298	144	107	103	103	266	153
KEGG_HOMOLOGOUS_RECOMBINATION	143	141	246	132	172	143	216	142	113	132	123	267	163
KEGG_PROSTATE_CANCER	144	168	211	149	162	128	138	103	132	101	82	128	65
KEGG_BUTANOATE_METABOLISM	145	157	223	139	168	106	217	119	170	160	117	146	108
BIOCARTA_ERK_PATHWAY	146	53	406	88	235	72	431	189	152	202	181	342	258
REACTOME_SEMAPHORIN_INTERACTIONS	147	337	65	213	100	267	58	114	105	112	271	25	66
REACTOME_LOSS_OF_NLP_FROM_MITOTIC_CENTROSOMES	148	174	207	153	163	187	160	149	208	31	71	76	43
ST_P38_MAPK_PATHWAY	149	39	441	82	270	64	467	206	176	278	217	473	406
REACTOME_CELL_SURFACE_INTERACTIONS_AT_THE_VASCULAR_WALL	150	245	117	180	131	147	126	106	240	241	172	145	132
ST_JNK_MAPK_PATHWAY	151	179	202	159	161	174	184	155	154	200	368	236	285
REACTOME_GENES_INVOLVED_IN_APOPTOTIC_CLEAVAGE_OF_CELLULAR_PROTEINS	152	525	2	371	30	512	2	135	100	127	471	13	134
REACTOME_PLATELET_AGGREGATION_PLUG_FORMATION	153	114	300.5	124	192	102	324.5	170	141	182	182	360.5	270
KEGG_FC_GAMMA_R_MEDIATED_PHAGOCYTOSIS	154	270	100	192	129	316	102	185	86	184	373	51	140
REACTOME_SYNTHESIS_OF_GPI_ANCHORED_PROTEINS	155	82	366	112	218	93	317	157	143	73	16	299	68
REACTOME_PLATELET_ACTIVATION_TRIGGERS	156	357	58	231	96	347	101	192	111	290	469	167	344
REACTOME_ASSOCIATION_OF_TRIC_CCT_WITH_TARGET_PROTEINS_DURING_BIOSYNTHESIS	157	137	264	135	185	117	208	126	204	299	232	314	272
REACTOME_MAPK_TARGETS_NUCLEAR_EVENTS_MEDIATED_BY_MAP_KINASES	158	397	38	252	89	353	68	173	119	133	249	34	71
KEGG_DORSO_VENTRAL_AXIS_FORMATION	159	342	69	224	110	268	82	138	245	170	205	80	106
REACTOME_METABOLISM_OF_BILE_ACIDS_AND_BILE_SALTS	160	198	181	174	156	170	173	145	84	77	67	49	31
KEGG_ENDOMETRIAL_CANCER	161	349	62	232	107	289	93	160	64	140	239	151	169
KEGG_ARACHIDONIC_ACID_METABOLISM	162	50	429	93	268	57	391	159	91	69	25	292	90
REACTOME_PI3K_AKT_SIGNALLING	163	131	277	137	189	192	206	172	125	310	397	336	400
REACTOME_TRKA_SIGNALLING_FROM_THE_PLASMA_MEMBRANE	164	411	34	263	86	400	38	166	138	173	392	30	122
KEGG_GLYCEROLIPID_METABOLISM	165	258	127	191	140	179	155	141	108	84	61	197	85
REACTOME_METABLISM_OF_NUCLEOTIDES	166	257	132	194	142	241	129	169	128	185	195	213	183
REACTOME_INHIBITION_OF_INSULIN_SECRETION_BY_ADRENALINE_NORADRENALINE	167	230	165	184	155	138	226	148	222	315	175	208	164
KEGG_MELANOGENESIS	168	143	284	150	195	95	270	136	335	292	180	333	253
KEGG_PHOSPHATIDYLINOSITOL_SIGNALING_SYSTEM	169	134	291	147	199	89	369	182	129	203	148	400	277
BIOCARTA_RACCYCD_PATHWAY	170	87	381	118	243	61	301	120	180	280	306	192	222
REACTOME_PKA_ACTIVATION	171	208	187	178	170	185	234	184	177	205	121	277	173
SIG_PIP3_SIGNALING_IN_B_LYMPHOCYTES	172	368	66	247	116	302	87	161	135	294	224	44	87
BIOCARTA_TNFR1_PATHWAY	173	155	278	160	197	172	279	194	231	350	321	349	350
REACTOME_PHOSPHOLIPASE_CMEDIATED_CASCADE	174	122	323	148	215	87	253	124	167	240	268	217	219
REACTOME_RNA_POL_II_CTD_PHOSPHORYLATION_AND_INTERACTION_WITH_CE	175	115	340	138	223	190	336	233	121	137	213	281	241
REACTOME_CLASS_B2_SECRETIN_FAMILY_RECEPTORS	176	149	297	158	211	97	349	175	212	175	108	282	161
ST_DIFFERENTIATION_PATHWAY_IN_PC12_CELLS	177	110	350	136	232	159	357	216	193	268	242	389	334
REACTOME_DOWNSTREAM_TCR_SIGNALING	178	130	319	154	216	112	303	167	265	85	31	235	72
REACTOME_CHEMOKINE_RECEPTORS_BIND_CHEMOKINES	179	268	155	209	158	253	156	183	182	201	223	133	145
KEGG_PROGESTERONE_MEDIATED_OOCYTE_MATURATION	180	127	331	155	226	83	341	164	147	171	143	165	124
KEGG_PROTEIN_EXPORT	181	201	224	185	188	234	198	188	235	431	144	343	229
KEGG_TYROSINE_METABOLISM	182	311	109	228	147	365	110	207	166	190	125	58	56
REACTOME_DNA_STRAND_ELONGATION	183	180	265	176	206	191	162	152	294	247	367	203	265
KEGG_HYPERTROPHIC_CARDIOMYOPATHY_HCM	184	262	170	211	175	188	186	162	133	81	289	40	99
BIOCARTA_CTLA4_PATHWAY	185	187	260	179	208	211	268	203	155	354	85	380	193
ST_TUMOR_NECROSIS_FACTOR_PATHWAY	186	101	390	142	261	151	340	199	314	284	291	248	259
REACTOME_TRAFFICKING_OF_AMPA_RECEPTORS	187	373	80	267	133	379	59	174	149	39	186	73	97
REACTOME_VIF_MEDIATED_DEGRADATION_OF_APOBEC3G	188	200	241	190	198	215	227	190	209	257	214	312	260
REACTOME_THROMBIN_SIGNALLING_THROUGH_PROTEINASE_ACTIVATED_RECEPTORS	189	441	39	308	114	395	61	186	165	293	431	162	288
REACTOME_MRNA_PROCESSING	190	125	365	164	256	177	361	246	189	187	198	301	248
REACTOME_COMPLEMENT_CASCADE	191	350	93	261	145	358	124	210	169	71	420	219	323
BIOCARTA_P53HYPOXIA_PATHWAY	192	204	248	198	209	130	249	154	224	164	281	186	207
BIOCARTA_MCALPAIN_PATHWAY	193	290	163	230	177	256	202	196	112	136	436	120	266
REACTOME_HIV1_TRANSCRIPTION_INITIATION	194	263	184	216	186	303	197	221	225	328	196	256	208
REACTOME_TRAF6_MEDIATED_INDUCTION_OF_THE_ANTIVIRAL_CYTOKINE_IFN_ALPHA_BETA_CASCADE	195	442	45	315	121	434	79	225	144	302	467	81	257
REACTOME_NA_CL_DEPENDENT_NEUROTRANSMITTER_TRANSPORTERS	196	278	175	225	183	261	192	195	173	92	81	143	76
KEGG_INOSITOL_PHOSPHATE_METABOLISM	197	318	135	249	171	281	235	234	179	217	351	334	356
REACTOME_SMOOTH_MUSCLE_CONTRACTION	198	371	90	271	144	338	84	177	257	180	441	48	186
REACTOME_ERK_MAPK_TARGETS	199	332	120	255	167	274	244	231	201	56	114	119	91
BIOCARTA_TGFB_PATHWAY	200	183	296	187	229	224	274	215	196	225	167	262	196
BIOCARTA_IGF1_PATHWAY	201	117	391	165	281	176	383	257	239	234	49	296	119
KEGG_FATTY_ACID_METABOLISM	202	33	510	96	391	56	509	268	162	209	76	508	349
KEGG_P53_SIGNALING_PATHWAY	203	256	215	220	205	178	275	193	159	236	305	230	250
REACTOME_GENERATION_OF_SECOND_MESSENGER_MOLECULES	204	108	410	163	301	91	425	202	228	135	160	238	180
KEGG_DNA_REPLICATION	205	88	435	151	320	142	403	237	261	147	323	302	313
REACTOME_NCAM_SIGNALING_FOR_NEURITE_OUT_GROWTH	206	336	133	265	178	278	128	180	323	380	404	155	262
KEGG_GALACTOSE_METABOLISM	207	24	525	84	430	26	521	191	273	264	30	484	224
REACTOME_S_PHASE	208	188	310	201	248	207	334	247	150	223	270	366	333
BIOCARTA_ETS_PATHWAY	209	83	447	152	334	75	405	176	298	162	129	374	239
BIOCARTA_CARDIACEGF_PATHWAY	210	78	463	144	338	73	472	213	230	307	212	449	371
BIOCARTA_MITOCHONDRIA_PATHWAY	211	94	431	162	322	131	395	212	252	219	277	220	232
BIOCARTA_FAS_PATHWAY	212	338	146	270	182	348	135	211	268	417	296	323	311
REACTOME_FORMATION_OF_THE_EARLY_ELONGATION_COMPLEX	213	167	353	189	280	233	392	312	163	168	299	300	295
ST_GA13_PATHWAY	214	77	466	145	342	125	452	269	197	178	106	397	236
REACTOME_CENTROSOME_MATURATION	215	106	427	170	323	157	389	235	289	49	39	228	78
KEGG_SPHINGOLIPID_METABOLISM	216	181	343	202	276	166	328	204	158	261	226	409	341
BIOCARTA_INSULIN_PATHWAY	217	196	320	210	264	167	347	223	272	150	90	255	133
REACTOME_DOWNSTREAM_SIGNALING_OF_ACTIVATED_FGFR	218	382	102	300	174	326	103	187	186	238	372	137	218
REACTOME_FANCONI_ANEMIA_PATHWAY	219	54	486	130	378	113	480	291	318	531	157	531	494
REACTOME_NUCLEOTIDE_EXCISION_REPAIR	220	135	403	181	310	173	377	253	190	267	98	370	206
KEGG_SNARE_INTERACTIONS_IN_VESICULAR_TRANSPORT	221	475	37	364	125	418	42	178	238	214	414	103	220
REACTOME_TRANSLATION_INITIATION_COMPLEX_FORMATION	222	49	495	123	394	123	478	304	311	462	346	488	482
WNT_SIGNALING	223	516	13	414	91	474	11	146	211	388	504	57	279
KEGG_AMINO_SUGAR_AND_NUCLEOTIDE_SUGAR_METABOLISM	224	250	258	235	240	189	165	153	331	460	234	394	331
REACTOME_PURINE_METABOLISM	225	229	280	222	249	247	265	228	172	189	84	353	182
REACTOME_DUAL_INCISION_REACTION_IN_GG_NER	226	362	129	287	184	396	168	280	157	228	430	131	269
ST_ADRENERGIC	227	164	376	197	298	156	407	252	187	67	51	275	111
REACTOME_STEROID_HORMONES	228	185	349	207	289	199	345	250	325	253	83	297	151
SA_B_CELL_RECEPTOR_COMPLEXES	229	210	313	218	265	231	233	200	214	207	210	95	114
BIOCARTA_AKT_PATHWAY	230	261	252	243	236	286	213	218	183	279	252	288	268
REACTOME_REGULATION_OF_INSULIN_SECRETION_BY_ACETYLCHOLINE	231	161	389	196	304	160	412	261	270	357	248	415	362
REACTOME_NEURORANSMITTER_RECEPTOR_BINDING_AND_DOWNSTREAM_TRANSMISSION_IN_THE_POSTSYNAPTIC_CELL	232	422	85	324	165	399	118	243	291	32	177	59	82
BIOCARTA_FCER1_PATHWAY	233	301	205	262	214	298	224	245	210	154	251	158	177
BIOCARTA_TNFR2_PATHWAY	234	223	293	226	255	249	331	282	320	323	267	381	339
SIG_INSULIN_RECEPTOR_PATHWAY_IN_CARDIAC_MYOCYTES	235	511	16	413	105	491	47	256	164	242	535	77	413
REACTOME_CYTOCHROME_P450_ARRANGED_BY_SUBSTRATE_TYPE	236	202	327	215	279	229	272	217	264	271	124	321	195
REACTOME_CDT1_ASSOCIATION_WITH_THE_CDC6_ORC_ORIGIN_COMPLEX	237	233	290	233	257	246	307	264	192	343	260	328	292
KEGG_PROXIMAL_TUBULE_BICARBONATE_RECLAMATION	238	41	512	121	414	46	508	248	361	359	99	513	398
REACTOME_ADP_SIGNALLING_THROUGH_P2Y_PURINOCEPTOR_12	239	275	244	254	237	300	264	271	328	439	447	240	377
REACTOME_ACTIVATION_OF_NMDA_RECEPTOR_UPON_GLUTAMATE_BINDING_AND_POSTSYNAPTIC_EVENTS	240	438	79	336	160	435	91	240	206	48	221	70	104
BIOCARTA_HCMV_PATHWAY	241	281	233	256	234	263	266	242	217	124	179	147	135
BIOCARTA_TEL_PATHWAY	242	30	526	109	453	38	528	281	219	341	173	525	480
REACTOME_MTOR_SIGNALLING	243	42	513	125	417	114	499	322	205	153	58	506	309
KEGG_HEMATOPOIETIC_CELL_LINEAGE	244	211	326	223	285	222	288	224	242	192	247	189	192
BIOCARTA_41BB_PATHWAY	245	249	283	244	260	260	243	220	304	256	131	269	181
KEGG_CARDIAC_MUSCLE_CONTRACTION	246	375	142	307	194	331	139	209	262	303	496	139	358
REACTOME_MUSCLE_CONTRACTION	247	458	67	357	154	437	78	229	226	61	339	45	118
KEGG_LEISHMANIA_INFECTION	248	240	303	246	275	225	287	227	220	305	409	185	284
ST_B_CELL_ANTIGEN_RECEPTOR	249	330	199	280	221	301	221	241	342	320	319	307	314
BIOCARTA_ACTINY_PATHWAY	250	376	152	310	203	433	146	305	256	239	523	89	370
REACTOME_SCF_SKP2_MEDIATED_DEGRADATION_OF_P27_P21	251	216	335	234	295	228	380	303	232	319	233	410	346
REACTOME_IMMUNOREGULATORY_INTERACTIONS_BETWEEN_A_LYMPHOID_AND_A_NON_LYMPHOID_CELL	252	389	136	320	200	429	140	293	275	295	258	284	267
REACTOME_GLUCOSE_TRANSPORT	253	334	203	289	228	364	260	317	251	255	376	245	299
REACTOME_CELL_JUNCTION_ORGANIZATION	254	506	25	420	128	482	30	205	308	117	472	10	130
ST_T_CELL_SIGNAL_TRANSDUCTION	255	322	214	281	239	345	175	239	373	425	326	212	251
BIOCARTA_IL1R_PATHWAY	256	116	446	188	363	81	462	226	340	392	158	435	315
REACTOME_INTRINSIC_PATHWAY_FOR_APOPTOSIS	257	153	424	206	340	169	409	276	303	149	146	317	213
KEGG_ABC_TRANSPORTERS	258	76	487	168	405	66	482	222	202	186	130	490	369
REACTOME_INTEGRIN_ALPHAIIBBETA3_SIGNALING	259	259	300.5	257	286	201	324.5	236	338	194	170	360.5	263
BIOCARTA_WNT_PATHWAY	260	297	251	274	253	214	290	214	259	364	236	417	355
REACTOME_SIGNALING_BY_ROBO_RECEPTOR	261	466	70	378	164	497	95	337	79	145	320	107	168
KEGG_LONG_TERM_POTENTIATION	262	528	11	453	103	523	10	197	269	38	439	2	37
REACTOME_MEMBRANE_TRAFFICKING	263	509	26	422	130	477	33	201	140	27	261	36	86
KEGG_MATURITY_ONSET_DIABETES_OF_THE_YOUNG	264	310	238	279	252	312	269	292	254	98	388	129	221
REACTOME_TRANSLOCATION_OF_ZAP70_TO_IMMUNOLOGICAL_SYNAPSE	265	320	230	284	250	248	232	208	244	113	63	372	158
BIOCARTA_CELLCYCLE_PATHWAY	266	298	257	276	266	217	194	179	345	367	507	82	320
REACTOME_DNA_REPLICATION_PRE_INITIATION	267	358	180	313	224	380	187	279	246	391	453	183	340
REACTOME_SIGNALING_BY_PDGF	268	119	459	195	369	206	444	344	324	266	88	491	319
BIOCARTA_SPPA_PATHWAY	269	222	348	248	309	197	353	254	263	275	276	327	306
REACTOME_CD28_CO_STIMULATION	270	206	368	241	317	161	322	198	374	385	120	309	188
KEGG_PYRUVATE_METABOLISM	271	402	139	330	210	387	189	287	221	139	317	108	166
KEGG_AMINOACYL_TRNA_BIOSYNTHESIS	272	244	329	258	302	304	286	297	253	366	344	405	404
BIOCARTA_TFF_PATHWAY	273	252	322	260	300	292	289	288	229	172	163	258	190
BIOCARTA_HIVNEF_PATHWAY	274	213	359	245	316	239	309	262	191	336	395	392	423
BIOCARTA_ACH_PATHWAY	275	414	124	343	204	476	113	323	207	272	477	261	417
REACTOME_POST_TRANSLATIONAL_PROTEIN_MODIFICATION	276	145	436	208	365	136	450	277	215	188	62	369	156
BIOCARTA_CXCR4_PATHWAY	277	294	266	278	274	313	344	347	227	347	190	390	290
BIOCARTA_CASPASE_PATHWAY	278	197	388	237	329	254	346	302	285	287	197	425	343
BIOCARTA_NO2IL12_PATHWAY	279	314	255	292	271	297	291	295	236	352	89	422	235
KEGG_TYPE_II_DIABETES_MELLITUS	280	348	204	314	247	368	282	341	284	443	407	318	389
REACTOME_TRANSCRIPTION_OF_THE_HIV_GENOME	281	237	345	259	314	262	359	314	337	326	187	399	296
REACTOME_COLLAGEN_MEDIATED_ACTIVATION_CASCADE	282	189	399	236	337	205	440	340	282	317	265	371	330
KEGG_APOPTOSIS	283	248	339	266	313	250	375	315	295	222	259	254	245
REACTOME_M_G1_TRANSITION	284	366	197	322	246	372	228	309	277	265	362	223	278
REACTOME_CLATHRIN_DERIVED_VESICLE_BUDDING	285	489	52	415	159	487	75	296	136	94	300	136	184
BIOCARTA_ATRBRCA_PATHWAY	286	305	272	288	287	346	245	299	194	312	481	320	456
BIOCARTA_NTHI_PATHWAY	287	400	161	339	219	367	180	266	300	249	151	181	138
REACTOME_TRANSPORT_OF_RIBONUCLEOPROTEINS_INTO_THE_HOST_NUCLEUS	288	370	191	325	245	369	294	349	249	220	227	268	237
REACTOME_GLUCAGON_TYPE_LIGAND_RECEPTORS	289	474	74	405	179	452	111	290	279	216	500	54	264
BIOCARTA_IL6_PATHWAY	290	89	489	183	419	153	479	328	248	363	136	476	347
BIOCARTA_NFAT_PATHWAY	291	319	259	302	284	343	318	345	175	389	463	376	470
REACTOME_EXTENSION_OF_TELOMERES	292	66	509	172	448	82	497	286	306	197	178	438	337
BIOCARTA_PAR1_PATHWAY	293	440	106	370	207	412	137	270	350	330	390	188	273
REACTOME_CAM_PATHWAY	294	346	221	318	262	333	229	274	355	274	194	285	234
BIOCARTA_TPO_PATHWAY	295	90	490	186	424	146	486	332	250	243	50	468	228
KEGG_FC_EPSILON_RI_SIGNALING_PATHWAY	296	182	425	238	366	181	464	339	305	471	349	391	395
KEGG_VIBRIO_CHOLERAE_INFECTION	297	408	167	352	231	448	246	387	276	163	301	171	204
BIOCARTA_RAC1_PATHWAY	298	416	157	353	225	416	117	258	271	123	165	61	73
BIOCARTA_VEGF_PATHWAY	299	296	305	295	306	265	308	273	297	408	161	458	351
KEGG_LYSINE_DEGRADATION	300	225	383	264	339	218	355	278	310	161	240	344	293
REACTOME_SEMA4D_INDUCED_CELL_MIGRATION_AND_GROWTH_CONE_COLLAPSE	301	253	357	273	331	221	277	219	370	251	204	153	152
REACTOME_LAGGING_STRAND_SYNTHESIS	302	105	485	203	418	152	474	319	267	237	293	413	387
REACTOME_FORMATION_OF_TUBULIN_FOLDING_INTERMEDIATES_BY_CCT_TRIC	303	109	483	205	415	129	483	316	353	470	64	533	446
KEGG_SMALL_CELL_LUNG_CANCER	304	515	35	448	151	500	28	230	255	351	421	111	243
REACTOME_TRANSCRIPTION_COUPLED_NER	305	163	445	229	390	165	449	310	281	232	107	351	202
REACTOME_TOLL_LIKE_RECEPTOR_9_CASCADE	306	449	107	389	213	445	133	307	396	286	387	117	209
KEGG_COMPLEMENT_AND_COAGULATION_CASCADES	307	431	141	375	227	381	169	267	203	144	497	216	410
KEGG_PRIMARY_IMMUNODEFICIENCY	308	217	400	268	358	294	367	346	391	335	191	414	317
BIOCARTA_IL2RB_PATHWAY	309	224	394	269	354	238	378	311	461	273	96	293	165
KEGG_AUTOIMMUNE_THYROID_DISEASE	310	192	423	253	370	168	422	289	436	426	68	512	345
KEGG_NON_SMALL_CELL_LUNG_CANCER	311	300	315	306	318	258	312	275	288	206	304	271	282
KEGG_INTESTINAL_IMMUNE_NETWORK_FOR_IGA_PRODUCTION	312	272	347	286	333	227	327	259	333	444	263	363	321
REACTOME_PLC_GAMMA1_SIGNALLING	313	285	336	296	328	252	372	313	283	285	297	315	304
REACTOME_STRIATED_MUSCLE_CONTRACTION	314	448	121	391	220	478	172	376	234	76	427	86	216
ST_ERK1_ERK2_MAPK_PATHWAY	315	323	288	316	308	314	365	366	321	195	433	290	403
REACTOME_TRNA_AMINOACYLATION	316	276	346	294	335	328	302	326	354	440	356	362	378
REACTOME_PYRIMIDINE_METABOLISM	317	377	222	346	282	327	223	265	349	301	465	144	318
SIG_PIP3_SIGNALING_IN_CARDIAC_MYOCTES	318	520	31	458	153	492	69	294	266	410	529	152	472
KEGG_ALLOGRAFT_REJECTION	319	246	384	277	350	202	338	249	393	370	60	493	280
REACTOME_TOLL_LIKE_RECEPTOR_4_CASCADE	320	410	186	365	263	371	219	298	408	374	492	224	411
REACTOME_CELLEXTRACELLULAR_MATRIX_INTERACTIONS	321	406	198	359	269	428	316	417	352	309	487	257	422
KEGG_LONG_TERM_DEPRESSION	322	372	231	350	294	337	201	255	377	252	347	118	189
BIOCARTA_MYOSIN_PATHWAY	323	395	208	356	277	323	255	284	286	65	325	85	149
REACTOME_SIGNALING_BY_EGFR	324	267	371	293	348	276	416	370	218	221	426	367	427
ST_WNT_CA2_CYCLIC_GMP_PATHWAY	325	251	392	283	362	242	358	306	440	472	400	451	475
REACTOME_G_BETA_GAMMA_SIGNALLING_THROUGH_PLC_BETA	326	451	123	407	230	459	190	356	358	248	350	207	256
REACTOME_INTRINSIC_PATHWAY	327	365	254	348	303	427	278	394	216	340	510	243	455
REACTOME_NCAM1_INTERACTIONS	328	403	206	367	283	332	262	301	357	504	398	377	418
REACTOME_FORMATION_OF_THE_TERNARY_COMPLEX_AND_SUBSEQUENTLY_THE_43S_COMPLEX	329	156	474	239	421	237	448	381	410	503	353	460	454
ST_PHOSPHOINOSITIDE_3_KINASE_PATHWAY	330	491	77	437	196	520	76	352	237	198	461	234	383
BIOCARTA_EGF_PATHWAY	331	159	471	242	420	209	454	351	330	191	65	429	205
REACTOME_COSTIMULATION_BY_THE_CD28_FAMILY	332	498	72	443	191	468	90	283	329	224	340	104	178
REACTOME_PREFOLDIN_MEDIATED_TRANSFER_OF_SUBSTRATE_TO_CCT_TRIC	333	266	379	297	359	213	326	244	414	411	66	483	275
REACTOME_G2_M_TRANSITION	334	172	467	250	413	220	447	355	422	167	101	244	141
REACTOME_SEMA4D_IN_SEMAPHORIN_SIGNALING	335	351	273	345	315	334	214	260	368	155	264	75	121
REACTOME_RNA_POLYMERASE_III_TRANSCRIPTION_TERMINATION	336	341	292	335	324	320	350	357	301	423	479	426	498
BIOCARTA_INFLAM_PATHWAY	337	150	477	240	437	175	487	372	299	158	33	373	131
REACTOME_ACTIVATION_OF_ATR_IN_RESPONSE_TO_REPLICATION_STRESS	338	46	529	173	488	42	520	251	437	506	192	502	426
REACTOME_G_BETA_GAMMA_SIGNALLING_THROUGH_PI3KGAMMA	339	404	216	372	296	384	237	318	415	342	318	140	194
REACTOME_BOTULINUM_NEUROTOXICITY	340	443	166	402	259	392	112	232	425	262	176	204	160
REACTOME_PHOSPHORYLATION_OF_CD3_AND_TCR_ZETA_CHAINS	341	476	96	429	222	447	130	308	316	208	156	239	176
REACTOME_CDC20_PHOSPHO_APC_MEDIATED_DEGRADATION_OF_CYCLIN_A	342	446	160	406	254	446	179	336	307	355	322	311	322
BIOCARTA_P38MAPK_PATHWAY	343	232	416	282	385	293	420	388	278	361	408	396	430
REACTOME_LYSOSOME_VESICLE_BIOGENESIS	344	243	407	291	379	280	432	396	290	337	357	464	461
REACTOME_CD28_DEPENDENT_PI3K_AKT_SIGNALING	345	447	162	408	258	415	150	285	365	458	345	215	261
KEGG_BIOSYNTHESIS_OF_UNSATURATED_FATTY_ACIDS	346	428	183	393	278	360	200	272	379	152	229	172	179
REACTOME_VPR_MEDIATED_NUCLEAR_IMPORT_OF_PICS	347	353	282	351	325	350	354	384	351	349	230	335	283
REACTOME_POST_NMDA_RECEPTOR_ACTIVATION_EVENTS	348	291	364	317	360	272	382	330	293	96	266	241	242
BIOCARTA_ECM_PATHWAY	349	472	110	425	241	457	195	359	233	166	456	141	301
KEGG_PPAR_SIGNALING_PATHWAY	350	326	330	332	341	385	364	415	363	324	369	331	367
BIOCARTA_TCR_PATHWAY	351	473	113	427	244	425	116	263	445	311	455	74	233
KEGG_PENTOSE_PHOSPHATE_PATHWAY	352	254	409	303	383	277	406	358	448	258	78	433	230
KEGG_ALDOSTERONE_REGULATED_SODIUM_REABSORPTION	353	430	194	401	291	405	238	333	280	270	334	173	226
REACTOME_DOWN_STREAM_SIGNAL_TRANSDUCTION	354	242	419	301	397	284	437	403	200	212	52	475	244
REACTOME_AUTODEGRADATION_OF_CDH1_BY_CDH1_APC	355	374	274	360	326	378	297	354	327	396	333	420	408
REACTOME_SIGNALING_BY_WNT	356	398	239	377	312	401	315	395	317	277	425	270	375
KEGG_PROTEASOME	357	193	460	272	422	195	473	364	360	422	171	482	394
BIOCARTA_CERAMIDE_PATHWAY	358	93	516	214	470	154	510	392	302	390	269	481	442
REACTOME_REGULATION_OF_LIPID_METABOLISM_BY_PEROXISOME_PROLIFERATOR_ACTIVATED_RECEPTOR_ALPHA	359	417	220	394	305	430	204	334	344	218	292	209	231
REACTOME_G_PROTEIN_ACTIVATION	360	328	342	342	356	309	342	342	464	492	489	345	479
REACTOME_STABILIZATION_OF_P53	361	282	393	319	380	315	423	412	343	282	253	432	380
REACTOME_MRNA_SPLICING_MINOR_PATHWAY	362	308	370	329	368	336	343	363	443	437	274	411	374
REACTOME_REGULATION_OF_APC_ACTIVATORS_BETWEEN_G1_S_AND_EARLY_ANAPHASE	363	391	261	382	327	393	292	373	334	394	290	428	401
REACTOME_ABORTIVE_ELONGATION_OF_HIV1_TRANSCRIPT_IN_THE_ABSENCE_OF_TAT	364	147	493	251	462	134	488	321	473	483	315	520	501
BIOCARTA_CSK_PATHWAY	365	522	55	474	193	516	65	329	362	383	446	177	324
REACTOME_REGULATION_OF_ORNITHINE_DECARBOXYLASE	366	324	354	347	367	317	390	385	309	398	273	431	393
KEGG_RIG_I_LIKE_RECEPTOR_SIGNALING_PATHWAY	367	316	367	338	372	356	356	389	378	406	314	359	353
SIG_CHEMOTAXIS	368	255	426	311	410	219	438	350	312	300	211	466	396
REACTOME_ACTIVATED_TLR4_SIGNALLING	369	413	240	398	319	402	259	348	453	316	519	229	468
REACTOME_METABOLISM_OF_RNA	370	381	287	379	336	410	323	402	258	414	440	382	459
BIOCARTA_BIOPEPTIDES_PATHWAY	371	220	451	298	426	236	433	368	409	459	366	504	497
REACTOME_UNFOLDED_PROTEIN_RESPONSE	372	435	213	412	307	439	261	391	339	387	495	211	407
KEGG_GRAFT_VERSUS_HOST_DISEASE	373	271	415	323	408	282	411	371	417	451	87	489	310
BIOCARTA_NO1_PATHWAY	374	530	33	491	181	533	36	353	313	156	506	16	191
REACTOME_EFFECTS_OF_PIP2_HYDROLYSIS	375	524	56	479	202	501	88	325	243	379	517	60	305
KEGG_VEGF_SIGNALING_PATHWAY	376	478	126	446	267	436	178	324	292	321	419	231	336
REACTOME_REGULATION_OF_GLUCOKINASE_BY_GLUCOKINASE_REGULATORY_PROTEIN	377	369	314	376	355	370	373	409	348	356	237	393	327
REACTOME_MITOCHONDRIAL_TRNA_AMINOACYLATION	378	286	408	328	406	341	388	398	389	353	370	330	366
REACTOME_ACTIVATION_OF_THE_PRE_REPLICATIVE_COMPLEX	379	303	396	340	399	330	366	379	319	402	521	200	452
KEGG_NOTCH_SIGNALING_PATHWAY	380	383	302	388	352	342	251	300	483	377	154	324	225
REACTOME_MYOGENESSIS	381	508	84	465	233	495	100	338	332	276	335	138	200
KEGG_VIRAL_MYOCARDITIS	382	505	86	462	242	472	54	238	399	409	534	112	443
REACTOME_SIGNALLING_TO_ERKS	383	385	299	390	351	404	300	383	394	304	452	265	402
KEGG_PYRIMIDINE_METABOLISM	384	399	279	399	343	422	250	361	369	246	470	123	300
BIOCARTA_PGC1A_PATHWAY	385	299	404	341	407	273	434	390	366	465	337	467	449
REACTOME_PYRUVATE_METABOLISM_AND_TCA_CYCLE	386	329	375	355	387	359	281	331	392	382	384	441	450
REACTOME_G1_S_TRANSITION	387	384	307	392	357	389	339	399	346	348	449	294	414
REACTOME_SCF_BETA_TRCP_MEDIATED_DEGRADATION_OF_EMI1	388	339	362	363	381	339	402	408	387	457	327	485	473
KEGG_N_GLYCAN_BIOSYNTHESIS	389	227	461	309	444	319	490	475	188	318	365	437	434
KEGG_GNRH_SIGNALING_PATHWAY	390	390	306	397	361	377	360	407	390	344	250	412	357
BIOCARTA_EDG1_PATHWAY	391	72	528	212	496	98	532	436	322	494	26	536	431
BIOCARTA_MAPK_PATHWAY	392	265	433	327	429	321	430	423	287	365	364	418	421
BIOCARTA_PDGF_PATHWAY	393	203	475	304	459	285	469	433	356	177	56	454	217
BIOCARTA_NFKB_PATHWAY	394	333	386	361	401	340	351	378	426	338	312	354	348
REACTOME_LATE_PHASE_OF_HIV_LIFE_CYCLE	395	317	398	354	409	329	427	422	381	418	332	436	420
BIOCARTA_VIP_PATHWAY	396	445	229	428	330	453	352	460	315	193	352	263	294
KEGG_CHRONIC_MYELOID_LEUKEMIA	397	354	352	380	382	307	398	382	421	291	256	221	215
REACTOME_CYTOSOLIC_TRNA_AMINOACYLATION	398	218	472	312	457	296	428	404	359	500	363	507	502
SIG_BCR_SIGNALING_PATHWAY	399	425	262	417	345	454	330	445	326	430	424	252	361
BIOCARTA_PROTEASOME_PATHWAY	400	355	355	385	388	311	384	377	433	372	371	251	298
REACTOME_GLUCONEOGENESIS	401	269	434	333	441	299	401	380	371	393	432	440	487
REACTOME_RNA_POLYMERASE_I_CHAIN_ELONGATION	402	420	275	416	353	409	321	400	430	429	381	352	385
KEGG_ERBB_SIGNALING_PATHWAY	403	352	369	386	400	354	408	420	413	358	220	424	352
BIOCARTA_AMI_PATHWAY	404	280	437	349	445	198	439	327	423	473	193	515	464
REACTOME_CHAPERONIN_MEDIATED_PROTEIN_FOLDING	405	363	363	395	402	352	295	335	412	454	142	459	332
KEGG_MTOR_SIGNALING_PATHWAY	406	176	497	290	478	240	506	456	347	331	149	457	338
BIOCARTA_CHREBP2_PATHWAY	407	502	119	472	292	526	220	479	247	233	435	150	286
REACTOME_AMINO_ACID_TRANSPORT_ACROSS_THE_PLASMA_MEMBRANE	408	151	517	275	487	158	519	410	452	381	183	471	381
REACTOME_METABOLISM_OF_VITAMINS_AND_COFACTORS	409	313	422	366	434	270	396	343	434	413	354	416	416
REACTOME_CYCLIN_E_ASSOCIATED_EVENTS_DURING_G1_S_TRANSITION_	410	260	462	337	458	271	477	424	419	484	238	495	444
REACTOME_HIV1_TRANSCRIPTION_ELONGATION	411	219	479	321	468	275	502	464	407	325	308	462	428
BIOCARTA_IGF1R_PATHWAY	412	421	295	424	371	417	296	393	500	485	460	322	440
BIOCARTA_GH_PATHWAY	413	321	417	373	433	318	413	401	398	419	255	306	281
BIOCARTA_DC_PATHWAY	414	380	351	409	403	357	319	360	444	453	313	402	382
BIOCARTA_NKCELLS_PATHWAY	415	184	498	305	479	235	494	427	406	416	437	364	438
KEGG_CYTOSOLIC_DNA_SENSING_PATHWAY	416	302	430	362	447	310	466	443	367	281	307	383	364
BIOCARTA_INTEGRIN_PATHWAY	417	455	235	447	347	461	271	418	439	450	403	233	316
BIOCARTA_ALK_PATHWAY	418	517	92	487	273	507	98	365	296	401	524	110	405
REACTOME_TOLL_RECEPTOR_CASCADES	419	481	176	461	321	441	167	320	482	314	402	105	212
REACTOME_LIPOPROTEIN_METABOLISM	420	514	99	483	288	517	141	421	380	369	485	180	372
REACTOME_PLC_BETA_MEDIATED_EVENTS	421	412	325	426	392	366	313	367	386	420	272	316	289
KEGG_RIBOSOME	422	166	518	299	491	251	504	457	400	521	374	532	526
REACTOME_RNA_POLYMERASE_I_TRANSCRIPTION_INITIATION	423	513	108	485	297	509	196	442	376	399	482	142	342
KEGG_PATHOGENIC_ESCHERICHIA_COLI_INFECTION	424	468	225	457	349	481	158	375	431	493	383	339	379
REACTOME_PLATELET_DEGRANULATION	425	344	411	400	443	283	400	362	451	362	222	385	308
REACTOME_SNRNP_ASSEMBLY	426	436	298	442	384	438	332	438	385	329	401	242	326
BIOCARTA_LAIR_PATHWAY	427	433	308	441	389	467	371	478	432	508	503	313	481
REACTOME_HIV_LIFE_CYCLE	428	292	454	369	464	324	460	447	441	491	284	497	474
BIOCARTA_INTRINSIC_PATHWAY	429	309	442	381	460	279	435	397	467	400	246	499	460
REACTOME_CONVERSION_FROM_APC_CDC20_TO_APC_CDH1_IN_LATE_ANAPHASE	430	452	269	451	373	458	311	441	438	507	522	388	512
BIOCARTA_ERK5_PATHWAY	431	212	494	331	484	204	493	406	519	260	343	477	469
KEGG_BASAL_CELL_CARCINOMA	432	434	312	444	398	403	283	374	496	456	438	384	458
REACTOME_SIGNALLING_TO_RAS	433	343	420	404	450	411	381	440	484	412	380	439	445
REACTOME_RNA_POLYMERASE_I_TRANSCRIPTION_TERMINATION	434	496	173	478	332	488	263	449	384	415	458	205	360
BIOCARTA_ATM_PATHWAY	435	456	267	455	377	473	252	419	341	308	462	194	359
ST_MYOCYTE_AD_PATHWAY	436	306	453	383	467	269	459	405	442	397	24	447	155
REACTOME_ADP_SIGNALLING_THROUGH_P2Y_PURINOCEPTOR_1	437	521	98	497	299	514	105	386	469	495	514	310	490
REACTOME_NEP_NS2_INTERACTS_WITH_THE_CELLULAR_EXPORT_MACHINERY	438	387	387	421	428	397	426	463	449	376	228	387	312
REACTOME_MAP_KINASES_ACTIVATION_IN_TLR_CASCADE	439	526	88	504	290	529	151	465	372	448	520	115	399
KEGG_GLIOMA	440	471	253	464	376	463	280	429	418	306	342	276	302
BIOCARTA_NKT_PATHWAY	441	401	378	434	436	419	348	428	383	445	336	379	373
KEGG_ANTIGEN_PROCESSING_AND_PRESENTATION	442	360	421	418	455	426	419	469	456	368	386	427	436
BIOCARTA_IL12_PATHWAY	443	464	268	463	386	455	273	416	493	510	490	319	465
BIOCARTA_BCR_PATHWAY	444	501	182	486	346	506	185	435	404	405	480	168	354
BIOCARTA_CREB_PATHWAY	445	418	361	445	427	408	337	413	502	514	445	421	483
BIOCARTA_UCALPAIN_PATHWAY	446	439	337	452	416	424	387	452	488	502	501	406	500
REACTOME_RNA_POLYMERASE_III_TRANSCRIPTION	447	379	413	430	456	375	404	431	468	449	382	450	453
REACTOME_MYD88_CASCADE	448	426	360	449	435	423	376	446	501	334	412	308	391
BIOCARTA_GSK3_PATHWAY	449	287	476	387	481	287	446	414	476	532	525	474	531
BIOCARTA_PYK2_PATHWAY	450	199	514	344	498	232	507	453	427	475	244	486	429
BIOCARTA_IGF1MTOR_PATHWAY	451	335	448	411	469	308	445	425	462	517	278	519	496
REACTOME_PD1_SIGNALING	452	393	401	436	454	361	453	461	375	146	145	403	276
KEGG_RNA_POLYMERASE	453	467	285	468	404	494	333	484	401	528	530	348	519
REACTOME_OPIOID_SIGNALLING	454	487	226	480	375	462	285	430	470	298	442	101	249
BIOCARTA_MET_PATHWAY	455	325	464	410	474	363	481	481	388	434	406	500	505
REACTOME_REGULATION_OF_INSULIN_LIKE_GROWTH_FACTOR_ACTIVITY_BY_INSULIN_LIKE_GROWTH_FACTOR_BINDING_PROTEINS	456	175	522	326	504	182	517	434	485	516	394	523	518
BIOCARTA_MPR_PATHWAY	457	388	418	438	463	449	414	482	364	469	330	434	419
REACTOME_G2_M_CHECKPOINTS	458	264	492	384	495	196	476	369	466	518	316	469	441
REACTOME_TOLL_LIKE_RECEPTOR_3_CASCADE	459	518	158	503	344	505	241	462	416	438	516	160	409
ST_GAQ_PATHWAY	460	234	505	368	497	266	505	466	475	474	341	472	463
REACTOME_THE_ROLE_OF_NEF_IN_HIV1_REPLICATION_AND_DISEASE_PATHOGENESIS	461	484	249	484	396	518	379	510	336	476	509	453	520
SIG_IL4RECEPTOR_IN_B_LYPHOCYTES	462	359	439	432	471	431	436	486	507	395	405	452	477
REACTOME_RNA_POLYMERASE_III_TRANSCRIPTION_INITIATION_FROM_TYPE_2_PROMOTER	463	356	440	431	472	388	410	444	458	433	473	368	476
REACTOME_DARPP32_EVENTS	464	533	87	516	311	527	166	458	450	373	518	94	363
REACTOME_P53_INDEPENDENT_DNA_DAMAGE_RESPONSE	465	345	458	423	477	351	470	468	460	487	355	503	492
REACTOME_RNA_POLYMERASE_III_TRANSCRIPTION_INITIATION_FROM_TYPE_3_PROMOTER	466	457	332	470	432	470	310	455	459	481	410	455	484
BIOCARTA_KERATINOCYTE_PATHWAY	467	236	507	374	500	244	518	471	447	213	169	480	388
KEGG_BLADDER_CANCER	468	453	341	467	440	432	362	450	411	442	533	280	509
BIOCARTA_PPARA_PATHWAY	469	460	321	473	425	456	299	432	446	468	311	329	329
REACTOME_INACTIVATION_OF_APC_VIA_DIRECT_INHIBITION_OF_THE_APCOMPLEX	470	480	271	481	411	483	256	437	420	489	505	279	467
KEGG_HISTIDINE_METABOLISM	471	423	397	456	461	414	399	454	478	269	283	272	274
REACTOME_RNA_POLYMERASE_I_PROMOTER_CLEARANCE	472	461	328	476	438	479	394	491	474	345	348	298	328
ST_WNT_BETA_CATENIN_PATHWAY	473	450	358	471	451	413	374	439	428	375	450	337	433
KEGG_GLYCOSAMINOGLYCAN_BIOSYNTHESIS_CHONDROITIN_SULFATE	474	485	270	493	412	465	247	411	395	322	379	169	247
BIOCARTA_DEATH_PATHWAY	475	367	457	439	480	421	442	485	457	464	464	445	499
KEGG_ALPHA_LINOLENIC_ACID_METABOLISM	476	273	499	403	499	223	511	451	509	403	216	461	397
REACTOME_REV_MEDIATED_NUCLEAR_EXPORT_OF_HIV1_RNA	477	437	395	466	466	451	397	477	487	407	287	347	325
SIG_CD40PATHWAYMAP	478	190	527	358	512	255	527	500	454	523	416	498	507
REACTOME_DUAL_INCISION_REACTION_IN_TC_NER	479	479	309	492	442	499	363	502	402	360	391	332	384
KEGG_CITRATE_CYCLE_TCA_CYCLE	480	483	304	494	439	484	240	426	465	490	532	338	517
REACTOME_SIGNALING_BY_TGF_BETA	481	146	534	334	520	145	533	474	505	371	137	524	451
REACTOME_SIGNAL_AMPLIFICATION	482	531	131	522	364	532	191	490	435	488	526	341	511
REACTOME_G_PROTEIN_BETA_GAMMA_SIGNALLING	483	497	276	502	431	498	329	487	481	288	286	179	203
REACTOME_THROMBOXANE_SIGNALLING_THROUGH_TP_RECEPTOR	484	523	188	514	395	525	218	476	463	477	491	357	485
BIOCARTA_G2_PATHWAY	485	529	159	518	374	528	193	473	480	505	536	195	493
REACTOME_REGULATION_OF_INSULIN_SECRETION_BY_FREE_FATTY_ACIDS	486	378	468	454	493	407	498	506	397	463	302	516	495
REACTOME_FORMATION_OF_A_POOL_OF_FREE_40S_SUBUNITS	487	226	523	396	513	362	522	512	503	520	468	521	530
BIOCARTA_RAS_PATHWAY	488	70	536	285	530	115	536	467	508	296	59	534	466
KEGG_COLORECTAL_CANCER	489	486	317	500	452	522	267	489	403	435	502	253	439
REACTOME_REGULATION_OF_GENE_EXPRESSION_IN_BETA_CELLS	490	279	515	419	507	398	512	511	455	467	418	509	513
KEGG_B_CELL_RECEPTOR_SIGNALING_PATHWAY	491	527	171	521	393	515	199	448	405	283	429	102	240
KEGG_NOD_LIKE_RECEPTOR_SIGNALING_PATHWAY	492	304	506	433	505	349	496	488	489	332	91	356	187
REACTOME_APCDC20_MEDIATED_DEGRADATION_OF_CYCLIN_B	493	424	444	475	492	420	465	496	472	524	483	479	515
KEGG_GLYCOLYSIS_GLUCONEOGENESIS	494	364	488	459	503	344	463	459	499	339	209	375	291
REACTOME_RNA_POLYMERASE_I_PROMOTER_ESCAPE	495	494	333	507	465	493	385	501	491	482	443	350	437
REACTOME_RNA_POLYMERASE_III_TRANSCRIPTION_INITIATION	496	331	504	450	509	374	491	493	490	428	360	478	478
BIOCARTA_NOS1_PATHWAY	497	519	256	517	446	519	230	470	479	259	385	47	136
REACTOME_PHOSPHORYLATION_OF_THE_APC	498	470	405	499	482	466	417	497	477	525	511	442	516
BIOCARTA_CTCF_PATHWAY	499	482	373	506	475	475	370	483	497	404	459	210	365
REACTOME_TRANSPORT_OF_THE_SLBP_INDEPENDENT_MATURE_MRNA	500	465	412	498	486	450	443	499	492	421	331	444	424
BIOCARTA_PTEN_PATHWAY	501	454	428	495	494	480	455	508	429	513	488	446	506
ST_INTEGRIN_SIGNALING_PATHWAY	502	535	178	527	423	534	231	503	486	511	538	408	534
KEGG_RENAL_CELL_CARCINOMA	503	490	382	510	483	508	429	518	382	446	494	246	425
ST_INTERLEUKIN_4_PATHWAY	504	492	380	511	485	513	304	495	532	498	493	470	514
REACTOME_GLUCOSE_METABOLISM	505	510	338	519	476	531	320	517	494	478	537	326	521
REACTOME_TELOMERE_MAINTENANCE	506	419	482	490	506	440	489	509	504	427	377	456	462
REACTOME_PROTEOLYTIC_CLEAVAGE_OF_SNARE_COMPLEX_PROTEINS	507	534	210	528	449	530	147	472	530	466	454	227	368
BIOCARTA_IL10_PATHWAY	508	405	491	482	511	406	456	480	495	522	215	514	471
BIOCARTA_IL2_PATHWAY	509	235	532	435	524	243	526	494	522	515	152	505	415
SIG_REGULATION_OF_THE_ACTIN_CYTOSKELETON_BY_RHO_GTPASES	510	432	481	496	510	442	485	507	514	461	359	492	488
KEGG_RNA_DEGRADATION	511	507	374	520	489	511	421	515	424	526	531	395	525
KEGG_ADIPOCYTOKINE_SIGNALING_PATHWAY	512	394	502	488	517	486	501	523	498	452	328	496	486
REACTOME_TAT_MEDIATED_HIV1_ELONGATION_ARREST_AND_RECOVERY	513	396	501	489	518	391	503	505	529	527	396	528	522
ST_GRANULE_CELL_SURVIVAL_PATHWAY	514	477	438	512	502	460	424	492	524	486	422	287	392
REACTOME_INFLUENZA_VIRAL_RNA_TRANSCRIPTION_AND_REPLICATION	515	228	535	440	529	306	530	514	512	534	448	535	535
KEGG_ACUTE_MYELOID_LEUKEMIA	516	459	470	509	508	496	461	519	506	499	508	386	504
REACTOME_PYRUVATE_METABOLISM	517	284	531	460	526	259	525	498	526	432	202	526	489
REACTOME_DOUBLE_STRAND_BREAK_REPAIR	518	504	414	524	501	521	386	513	516	424	528	303	510
KEGG_PANCREATIC_CANCER	519	429	500	505	519	443	471	504	521	479	417	401	448
BIOCARTA_RHO_PATHWAY	520	536	242	535	473	536	293	521	515	480	486	283	435
REACTOME_GLYCOLYSIS	521	462	480	515	516	502	492	524	471	436	279	423	386
BIOCARTA_HDAC_PATHWAY	522	532	311	534	490	535	306	516	517	447	466	214	376
REACTOME_RNA_POLYMERASE_II_TRANSCRIPTION	523	427	519	508	523	469	529	531	510	512	415	527	524
BIOCARTA_TOLL_PATHWAY	524	500	456	525	514	490	468	520	523	509	498	419	503
REACTOME_MRNA_SPLICING	525	347	533	501	534	394	535	529	531	537	411	529	527
REACTOME_PEPTIDE_CHAIN_ELONGATION	526	221	537	469	537	386	537	533	525	535	476	537	537
REACTOME_METABOLISM_OF_MRNA	527	463	508	523	525	489	513	527	518	533	515	518	533
BIOCARTA_GLEEVEC_PATHWAY	528	409	530	513	533	444	534	532	511	501	298	511	491
KEGG_REGULATION_OF_AUTOPHAGY	529	512	473	533	521	503	475	522	528	289	423	378	432
BIOCARTA_MAL_PATHWAY	530	503	484	529	522	524	500	530	513	441	378	443	447
REACTOME_VIRAL_MRNA_TRANSLATION	531	207	538	477	538	355	538	536	533	536	444	538	538
KEGG_TOLL_LIKE_RECEPTOR_SIGNALING_PATHWAY	532	499	496	532	527	464	523	528	536	538	512	530	536
KEGG_HEDGEHOG_SIGNALING_PATHWAY	533	495	503	531	528	485	514	526	538	529	478	517	529
BIOCARTA_EPO_PATHWAY	534	469	521	526	532	471	516	525	534	455	280	487	457
REACTOME_TRANSPORT_OF_MATURE_MRNA_DERIVED_FROM_AN_INTRON_CONTAINING_TRANSCRIPT	535	488	511	530	531	504	524	534	520	519	457	510	523
REACTOME_NEF_MEDIATES_DOWN_MODULATION_OF_CELL_SURFACE_RECEPTORS_BY_RECRUITING_THEM_TO_CLATHRIN_ADAPTERS	536	537	356	537	515	537	415	535	527	496	513	398	508
REACTOME_MRNA_3_END_PROCESSING	537	493	524	536	536	510	531	537	535	530	474	522	532
REACTOME_TIE2_SIGNALING	538	538	465	538	535	538	484	538	537	497	527	448	528
