# Supplementary material for: A Predictive Framework for Integrating Disparate Genomic Data Types Using Sample-Specific Gene Set Enrichment Analysis and Multi-Task Learning
Source: PLoS One. 2012 Sep 13;7(9):e44635. doi: 10.1371/journal.pone.0044635 (PMC3441565; doi:10.1371/journal.pone.0044635)
Supplement: Table S2 — Predictive weights in breast cancer analysis. The predictive weights for the breast cancer data using multi-task, single-task, concatenated, summed enrichment score, and merged models. (XLSX) [file pone.0044635.s002.xlsx]

## Sheet: Table S2
			Multi-Task				Single-Task					Merged
	w0	v1 (exp)	v2 (snp)	w1 (exp)	w2 (snp)	exp	snp	sum	Concat	Sum ES	exp	snp	sum
BIOCARTA_HER2_PATHWAY	0.0291189	0.0309082	-0.00178928	0.0600271	0.0273296	0.0636989	0.000945796	0.0646447	0.0492567	0.0176671	0.020498	0.00067238	0.0211704
REACTOME_PHASE_II_CONJUGATION	0.0273656	0.0140841	0.0132816	0.0414497	0.0406472	0.0334128	0.0302558	0.0636686	0.0496	0.0190064	0.0120418	0.0146583	0.0267001
KEGG_STEROID_HORMONE_BIOSYNTHESIS	0.025141	0.0157008	0.00944012	0.0408418	0.0345811	0.0345083	0.022618	0.0571264	0.0449404	0.0167948	0.0131976	0.00837565	0.0215733
REACTOME_FRS2MEDIATED_CASCADE	0.0248631	0.0153538	0.0095093	0.0402169	0.0343724	0.0336437	0.0231064	0.0567501	0.05199	0.0147456	0.00507997	0.0129826	0.0180626
KEGG_ONE_CARBON_POOL_BY_FOLATE	0.0240422	0.0188024	0.00523973	0.0428446	0.0292819	0.0405833	0.0117283	0.0523115	0.0530047	0.0234535	0.0180992	0.00736601	0.0254652
REACTOME_NEUROTRANSMITTER_RELEASE_CYCLE	0.0231624	0.00710237	0.01606	0.0302648	0.0392224	0.0179696	0.0333981	0.0513677	0.0476552	0.0160561	0.00535608	0.0157295	0.0210856
KEGG_NITROGEN_METABOLISM	0.0228102	0.0193603	0.00344987	0.0421705	0.0262601	0.0399151	0.00802945	0.0479446	0.0442929	0.0143912	0.0136864	0.007219	0.0209054
KEGG_STEROID_BIOSYNTHESIS	0.0225019	0.0112783	0.0112235	0.0337802	0.0337254	0.027027	0.0271919	0.0542189	0.0377005	0.02007	0.00809541	0.0151866	0.023282
REACTOME_CHOLESTEROL_BIOSYNTHESIS	0.022326	0.0125504	0.00977562	0.0348764	0.0321016	0.027325	0.0220252	0.0493501	0.0380474	0.0137414	0.00930843	0.013031	0.0223394
BIOCARTA_CHEMICAL_PATHWAY	0.0209708	0.0148326	0.00613814	0.0358034	0.0271089	0.0278849	0.0126213	0.0405062	0.0486221	0.0171161	0.0125935	0.00624357	0.018837
KEGG_RIBOFLAVIN_METABOLISM	0.0208524	0.00678726	0.0140652	0.0276397	0.0349176	0.0223574	0.0282364	0.0505939	0.0309648	0.0169832	0.00808638	0.013809	0.0218954
KEGG_ECM_RECEPTOR_INTERACTION	0.0200418	0.000795367	0.0192464	0.0208371	0.0392882	0.00884006	0.0353655	0.0442056	0.032323	0.0179662	0.00228783	0.0209757	0.0232635
REACTOME_NUCLEAR_RECEPTOR_TRANSCRIPTION_PATHWAY	0.01997	0.00750559	0.0124644	0.0274756	0.0324344	0.0182129	0.0245911	0.042804	0.0460029	0.0279885	0.00869035	0.0169575	0.0256479
REACTOME_MITOTIC_PROMETAPHASE	0.018828	0.00326298	0.015565	0.022091	0.034393	0.0114343	0.0331672	0.0446015	0.0427888	0.0171482	-0.00080408	0.0248864	0.0240823
REACTOME_STEROID_METABOLISM	0.0187462	0.0135603	0.00518594	0.0323065	0.0239322	0.0339822	0.0116287	0.0456109	0.0351588	0.0174763	0.012504	0.00979383	0.0222979
REACTOME_NRAGE_SIGNALS_DEATH_THROUGH_JNK	0.0186268	0.00622971	0.0123971	0.0248565	0.0310239	0.0199493	0.021009	0.0409583	0.0373838	0.0106926	0.00517145	0.011997	0.0171685
KEGG_VASOPRESSIN_REGULATED_WATER_REABSORPTION	0.0184262	0.0135145	0.0049117	0.0319406	0.0233379	0.036597	0.00987069	0.0464677	0.028049	0.0156091	0.0102895	0.00662154	0.016911
REACTOME_INORGANIC_CATION_ANION_SLC_TRANSPORTERS	0.0184106	0.0157424	0.00266817	0.034153	0.0210787	0.0350022	0.00663128	0.0416335	0.0296442	0.0144807	0.0112034	0.0094246	0.020628
BIOCARTA_G1_PATHWAY	0.0180787	0.00910023	0.00897851	0.027179	0.0270573	0.0272555	0.0206518	0.0479072	0.0327002	0.00683373	-0.00156344	0.0114204	0.00985696
REACTOME_P75_NTR_RECEPTOR_MEDIATED_SIGNALLING	0.0179911	0.00807568	0.00991543	0.0260668	0.0279065	0.0250808	0.0190727	0.0441536	0.0322871	0.0106001	0.0069694	0.0108642	0.0178336
REACTOME_AMINE_LIGAND_BINDING_RECEPTORS	0.0179361	0.00653968	0.0113964	0.0244757	0.0293324	0.0161632	0.0260258	0.042189	0.0355803	0.00720379	-0.00209562	0.0124597	0.0103641
KEGG_GLYCINE_SERINE_AND_THREONINE_METABOLISM	0.0178737	0.00316654	0.0147072	0.0210403	0.0325809	0.0111953	0.0300152	0.0412105	0.0437596	0.0151766	0.00199706	0.017653	0.01965
KEGG_FRUCTOSE_AND_MANNOSE_METABOLISM	0.0174309	0.0157791	0.00165187	0.03321	0.0190828	0.0328072	0.00906168	0.0418689	0.026961	0.0167066	0.0158476	0.00521941	0.021067
REACTOME_GLUTATHIONE_CONJUGATION	0.017087	0.0135514	0.00353563	0.0306384	0.0206226	0.0276253	0.0124691	0.0400944	0.0277484	0.0145077	0.0110696	0.00870969	0.0197793
KEGG_MISMATCH_REPAIR	0.0170343	0.0109526	0.00608173	0.0279869	0.023116	0.023643	0.0164134	0.0400564	0.0293408	0.00886518	0.0091349	0.00717918	0.0163141
REACTOME_CREB_PHOPHORYLATION_THROUGH_THE_ACTIVATION_OF_RAS	0.0167681	0.00523352	0.0115345	0.0220016	0.0283026	0.0137632	0.0203864	0.0341495	0.0382337	0.0223265	0.00557964	0.0143545	0.0199341
KEGG_TYPE_I_DIABETES_MELLITUS	0.0166879	0.00539251	0.0112954	0.0220804	0.0279832	0.0165453	0.0232695	0.0398148	0.0308982	0.0151516	0.009057	0.0134675	0.0225245
BIOCARTA_AGR_PATHWAY	0.0164072	0.0112707	0.00513652	0.0276779	0.0215437	0.0300529	0.0113715	0.0414243	0.0270195	0.00947845	0.00499573	0.00665421	0.0116499
REACTOME_IRS_RELATED_EVENTS	0.0163737	0.00766157	0.00871215	0.0240353	0.0250859	0.0141867	0.0175422	0.031729	0.0459533	0.0211376	0.00430929	0.0138924	0.0182017
REACTOME_BRANCHED_CHAIN_AMINO_ACID_CATABOLISM	0.0163428	0.0117466	0.00459617	0.0280894	0.020939	0.0279473	0.0106009	0.0385482	0.0248039	0.0127269	0.0134363	0.00902698	0.0224633
KEGG_LINOLEIC_ACID_METABOLISM	0.0163393	0.0126499	0.00368946	0.0289892	0.0200288	0.0257453	0.0144486	0.0401939	0.028401	0.0153597	0.0119347	0.0079941	0.0199288
KEGG_ADHERENS_JUNCTION	0.0162888	0.00443352	0.0118553	0.0207223	0.0281441	0.00888627	0.026913	0.0357992	0.0284306	0.0124235	0.00530959	0.0145494	0.0198589
REACTOME_PI3K_CASCADE	0.0156931	0.00409532	0.0115978	0.0197885	0.027291	0.0110498	0.0235224	0.0345722	0.0412794	0.0175894	0.00238846	0.0140663	0.0164548
REACTOME_SIGNALING_BY_BMP	0.0156384	0.000963726	0.0146747	0.0166022	0.0303132	0.00475379	0.0297624	0.0345162	0.0275511	0.00616405	-0.00331877	0.0108031	0.0074843
REACTOME_CELL_DEATH_SIGNALLING_VIA_NRAGE_NRIF_AND_NADE	0.0156254	0.0054401	0.0101853	0.0210655	0.0258107	0.0175719	0.0191733	0.0367452	0.0283481	0.0128113	0.00294637	0.01327	0.0162163
KEGG_VALINE_LEUCINE_AND_ISOLEUCINE_DEGRADATION	0.0155456	0.00942979	0.00611579	0.0249754	0.0216614	0.0217959	0.0151035	0.0368994	0.0281828	0.0138965	0.0053926	0.00858036	0.013973
KEGG_ALANINE_ASPARTATE_AND_GLUTAMATE_METABOLISM	0.0154802	0.00742897	0.00805128	0.0229092	0.0235315	0.0159297	0.0177251	0.0336548	0.0362928	0.0164283	0.00664276	0.0118531	0.0184959
KEGG_TRYPTOPHAN_METABOLISM	0.0150726	0.00641393	0.00865862	0.0214865	0.0237312	0.0167156	0.0222528	0.0389683	0.020606	0.0139848	0.00371543	0.0112574	0.0149728
KEGG_THYROID_CANCER	0.0150646	0.00527124	0.00979332	0.0203358	0.0248579	0.0139068	0.0196722	0.033579	0.0272926	0.0163914	0.00151946	0.0124724	0.0139918
REACTOME_FURTHER_PLATELET_RELEASATE	0.0149446	0.00677327	0.0081713	0.0217178	0.0231159	0.0179875	0.0173039	0.0352914	0.0178757	0.0106553	0.00417658	0.00594769	0.0101243
REACTOME_GAP_JUNCTION_TRAFFICKING	0.0149286	0.00903793	0.00589063	0.0239665	0.0208192	0.0243314	0.0154796	0.039811	0.0226338	0.00998049	0.00717395	0.00629961	0.0134736
KEGG_RETINOL_METABOLISM	0.014697	0.00769339	0.00700365	0.0223904	0.0217007	0.0164739	0.0165272	0.0330011	0.0257775	0.00406143	0.000338659	0.00512023	0.00545889
REACTOME_FORMATION_OF_FIBRIN_CLOT_CLOTTING_CASCADE	0.014687	0.00796633	0.00672072	0.0226534	0.0214078	0.0193367	0.0128048	0.0321414	0.0346185	0.0121223	0.000448353	0.00658523	0.00703358
REACTOME_SPHINGOLIPID_METABOLISM	0.0146003	0.00861045	0.00598984	0.0232108	0.0205901	0.0186639	0.0136519	0.0323158	0.0357181	0.0159028	0.00838145	0.00707336	0.0154548
KEGG_PROPANOATE_METABOLISM	0.0145538	0.00427944	0.0102744	0.0188333	0.0248282	0.0139207	0.0209491	0.0348698	0.0266418	0.0171445	0.00696482	0.0108226	0.0177874
REACTOME_GLUCOSE_AND_OTHER_SUGAR_SLC_TRANSPORTERS	0.0143758	0.00451477	0.009861	0.0188905	0.0242368	0.0142517	0.0245512	0.0388029	0.0204949	0.012808	0.0086722	0.0135682	0.0222404
REACTOME_BASIGIN_INTERACTIONS	0.0143614	0.00839494	0.00596648	0.0227564	0.0203279	0.0244306	0.0152421	0.0396727	0.0136863	0.00106199	0.00422349	0.00550418	0.00972767
REACTOME_PEROXISOMAL_LIPID_METABOLISM	0.0142254	0.0158667	-0.00164128	0.0300922	0.0125842	0.0361217	-0.00445459	0.0316671	0.0363974	0.0138461	0.0106891	0.00193337	0.0126225
KEGG_BASE_EXCISION_REPAIR	0.0139179	0.0102036	0.00371422	0.0241215	0.0176321	0.0207281	0.0118961	0.0326242	0.0250334	0.0115099	0.00790501	0.00546564	0.0133707
KEGG_GLYCOSAMINOGLYCAN_BIOSYNTHESIS_HEPARAN_SULFATE	0.0139169	0.00687648	0.0070404	0.0207934	0.0209573	0.0124746	0.0136706	0.0261452	0.0275587	0.0196733	0.00713143	0.00941907	0.0165505
KEGG_GLYCOSAMINOGLYCAN_DEGRADATION	0.0138823	0.0139918	-0.000109488	0.0278741	0.0137728	0.0284875	0.00269756	0.0311851	0.0243935	0.0155194	0.00547215	0.00740251	0.0128747
REACTOME_REGULATION_OF_INSULIN_SECRETION_BY_GLUCAGON_LIKE_PEPTIDE_1	0.0137902	0.00703766	0.00675251	0.0208278	0.0205427	0.0199316	0.00917986	0.0291114	0.0324862	0.0147335	0.00869042	0.0106402	0.0193306
REACTOME_METAL_ION_SLC_TRANSPORTERS	0.0136173	0.0099609	0.00365636	0.0235781	0.0172736	0.0223597	0.00902331	0.031383	0.0154759	0.0043503	0.00817203	0.00425988	0.0124319
REACTOME_APOPTOTIC_EXECUTION_PHASE	0.0134066	-0.00307723	0.0164838	0.0103293	0.0298904	-0.00105052	0.0299218	0.0288713	0.0297271	0.00999572	-0.00524315	0.0140411	0.00879796
REACTOME_G1_PHASE	0.0133837	0.0072994	0.00608427	0.0206831	0.0194679	0.0134745	0.0141127	0.0275872	0.0271718	0.00422189	-0.00395029	0.00972349	0.0057732
REACTOME_INTEGRIN_CELL_SURFACE_INTERACTIONS	0.0133767	0.00184509	0.0115316	0.0152218	0.0249083	0.00984242	0.0224447	0.0322872	0.0172567	0.00839948	-0.00114058	0.0127295	0.0115889
BIOCARTA_CARM_ER_PATHWAY	0.0132325	0.0118557	0.00137685	0.0250882	0.0146094	0.0235707	0.00708957	0.0306603	0.0313842	0.00879729	0.0038844	0.00218813	0.00607253
KEGG_ASTHMA	0.0131881	0.0084168	0.0047713	0.0216049	0.0179594	0.0221307	0.00931098	0.0314416	0.0238125	0.00383143	0.00622258	0.00355116	0.00977374
ST_FAS_SIGNALING_PATHWAY	0.0131204	0.0105677	0.00255273	0.0236882	0.0156732	0.0236837	0.00874355	0.0324273	0.0159831	0.00709233	0.00493945	0.0064366	0.0113761
REACTOME_PHASE_1_FUNCTIONALIZATION_OF_COMPOUNDS	0.0130625	0.00708282	0.00597968	0.0201453	0.0190422	0.0153818	0.0142502	0.029632	0.0257711	0.0131312	0.0080987	0.00888082	0.0169795
KEGG_ARRHYTHMOGENIC_RIGHT_VENTRICULAR_CARDIOMYOPATHY_ARVC	0.0129836	-0.00323287	0.0162164	0.00975068	0.0292	0.00592804	0.0312832	0.0372113	0.0207419	0.0150767	0.0024377	0.0205424	0.0229801
BIOCARTA_TH1TH2_PATHWAY	0.0126685	0.00463279	0.00803569	0.0173013	0.0207042	0.0148948	0.0213845	0.0362793	0.0198442	0.0128812	0.0111042	0.00805797	0.0191621
REACTOME_GLUCAGON_SIGNALING_IN_METABOLIC_REGULATION	0.0126512	0.00158649	0.0110647	0.0142377	0.0237159	0.00750893	0.020225	0.0277339	0.0201339	0.0112975	0.00339583	0.0132117	0.0166075
BIOCARTA_TOB1_PATHWAY	0.0126157	0.00721664	0.00539906	0.0198323	0.0180148	0.0170084	0.0130433	0.0300517	0.017231	0.0062798	0.00783486	0.00627763	0.0141125
KEGG_BASAL_TRANSCRIPTION_FACTORS	0.0121628	0.00743165	0.00473112	0.0195944	0.0168939	0.0128461	0.0114576	0.0243037	0.0240779	0.00978528	0.00232416	0.00464323	0.00696739
KEGG_TGF_BETA_SIGNALING_PATHWAY	0.0120989	0.00221693	0.00988197	0.0143158	0.0219809	0.00786793	0.0174292	0.0252972	0.0272981	0.00948044	0.000233757	0.00800884	0.00824259
KEGG_ETHER_LIPID_METABOLISM	0.0120244	0.00587367	0.00615076	0.0178981	0.0181752	0.0163877	0.0166963	0.033084	0.0203694	0.0203279	0.0112631	0.0158471	0.0271102
ST_GA12_PATHWAY	0.0119943	0.00555254	0.00644175	0.0175468	0.018436	0.0140654	0.0132962	0.0273616	0.0213691	0.00349609	0.00525255	0.00232993	0.00758248
KEGG_ASCORBATE_AND_ALDARATE_METABOLISM	0.0119605	0.00713398	0.00482657	0.0190945	0.0167871	0.0177393	0.0101263	0.0278656	0.0156646	0.00971557	0.00963526	0.00446171	0.014097
BIOCARTA_AT1R_PATHWAY	0.0119339	0.0113256	0.000608222	0.0232595	0.0125421	0.0228242	0.00360202	0.0264262	0.0244688	0.0108408	0.0108417	0.00179121	0.0126329
REACTOME_ZINC_TRANSPORTATION	0.0118484	0.0131556	-0.00130716	0.025004	0.0105413	0.0287413	-9.58978e-05	0.0286454	0.0195363	0.00882772	0.0116981	0.00265608	0.0143542
REACTOME_GENERIC_TRANSCRIPTION_PATHWAY	0.0118083	0.00118422	0.010624	0.0129925	0.0224323	0.00132457	0.0235397	0.0248642	0.0256344	0.00667483	0.00023342	0.00956728	0.00980069
REACTOME_NUCLEAR_EVENTS_KINASE_AND_TRANSCRIPTION_FACTOR_ACTIVATION	0.0117476	9.24468e-05	0.0116551	0.01184	0.0234027	0.00456034	0.0182035	0.0227638	0.0252435	0.00973833	0.0028308	0.00822198	0.0110528
BIOCARTA_TID_PATHWAY	0.0117341	0.00449246	0.00724161	0.0162265	0.0189757	0.013101	0.0177422	0.0308432	0.0249427	0.00969766	0.00462854	0.00723623	0.0118648
KEGG_PENTOSE_AND_GLUCURONATE_INTERCONVERSIONS	0.011609	0.00537515	0.00623389	0.0169842	0.0178429	0.0125585	0.0131944	0.0257528	0.0190968	0.0130651	0.00280784	0.00808504	0.0108929
KEGG_DRUG_METABOLISM_CYTOCHROME_P450	0.0115272	0.00951874	0.00200845	0.0210459	0.0135356	0.0211196	0.00927091	0.0303905	0.0197944	0.0124212	0.0113373	0.00607337	0.0174107
REACTOME_EGFR_DOWNREGULATION	0.0114654	0.00754065	0.00392472	0.019006	0.0153901	0.0133465	0.0051792	0.0185257	0.0343595	0.0113591	0.00313698	0.00441191	0.00754889
KEGG_GLYCOSYLPHOSPHATIDYLINOSITOL_GPI_ANCHOR_BIOSYNTHESIS	0.0114571	0.00423246	0.00722467	0.0156896	0.0186818	0.0110903	0.0183255	0.0294159	0.0205605	0.0141364	0.00952833	0.0104037	0.0199321
KEGG_PANTOTHENATE_AND_COA_BIOSYNTHESIS	0.0113639	0.00172491	0.00963903	0.0130888	0.021003	0.0114041	0.0219455	0.0333495	0.0150811	0.0075678	0.00384903	0.0101543	0.0140033
REACTOME_E2F_TRANSCRIPTIONAL_TARGETS_AT_G1_S	0.0113456	0.00865167	0.00269389	0.0199972	0.0140395	0.0182301	0.0068938	0.0251239	0.0214554	0.00439768	0.0057145	0.00315754	0.00887205
BIOCARTA_EIF4_PATHWAY	0.0112627	0.00647491	0.00478779	0.0177376	0.0160505	0.0170239	0.0108705	0.0278944	0.021485	0.0115817	0.00656451	0.0101428	0.0167073
BIOCARTA_STRESS_PATHWAY	0.0111843	0.00411779	0.00706653	0.0153021	0.0182508	0.0103274	0.0142446	0.024572	0.0199039	-0.00054944	-0.000847567	0.00349067	0.0026431
KEGG_PEROXISOME	0.0111474	0.0130706	-0.00192325	0.024218	0.00922412	0.0280556	-0.00398913	0.0240664	0.0267903	0.0105817	0.013051	0.000722393	0.0137734
BIOCARTA_MTOR_PATHWAY	0.0111244	0.013567	-0.00244256	0.0246914	0.00868189	0.0267376	-0.00446893	0.0222687	0.0223046	0.00776307	0.00707016	-0.00378883	0.00328133
KEGG_RENIN_ANGIOTENSIN_SYSTEM	0.011106	0.00331495	0.00779103	0.0144209	0.018897	0.00983493	0.0198683	0.0297032	0.0191971	0.0087145	0.00150386	0.0085741	0.010078
KEGG_ARGININE_AND_PROLINE_METABOLISM	0.0109827	0.00423166	0.00675101	0.0152143	0.0177337	0.0100678	0.0169513	0.0270191	0.0168254	0.0117137	0.00498831	0.011256	0.0162443
KEGG_EPITHELIAL_CELL_SIGNALING_IN_HELICOBACTER_PYLORI_INFECTION	0.0109801	0.000937114	0.0100429	0.0119172	0.021023	0.00290784	0.0183632	0.021271	0.0252192	0.014618	0.00192247	0.0155308	0.0174533
BIOCARTA_CCR3_PATHWAY	0.0108665	0.00500258	0.00586396	0.0158691	0.0167305	0.0168541	0.0159079	0.032762	0.0227587	0.00866361	0.00853545	0.00637154	0.014907
REACTOME_SYNTHESIS_AND_INTERCONVERSION_OF_NUCLEOTIDE_DI_AND_TRIPHOSPHATES	0.0108558	0.00344725	0.00740854	0.014303	0.0182643	0.00980361	0.0192503	0.0290539	0.012893	0.00117203	0.00458676	0.00412575	0.00871251
BIOCARTA_BAD_PATHWAY	0.0108228	0.0167687	-0.00594588	0.0275914	0.0048769	0.0339136	-0.0110318	0.0228818	0.0120037	0.00949532	0.0140048	-0.00159532	0.0124095
BIOCARTA_PTDINS_PATHWAY	0.0107369	-0.000448095	0.011185	0.0102888	0.0219218	0.00110388	0.0248015	0.0259054	0.0213635	0.00964676	0.00485272	0.0129607	0.0178134
KEGG_MELANOMA	0.0105966	0.00624241	0.00435421	0.016839	0.0149508	0.0158571	0.0117704	0.0276274	0.0244487	0.0129786	0.000673234	0.0104677	0.0111409
KEGG_BETA_ALANINE_METABOLISM	0.0105267	0.00400374	0.00652294	0.0145304	0.0170496	0.00949385	0.0120122	0.0215061	0.0260829	0.00730696	0.00513768	0.00832349	0.0134612
KEGG_GLUTATHIONE_METABOLISM	0.0104042	0.00499483	0.0054094	0.0153991	0.0158136	0.010809	0.0112716	0.0220806	0.0225713	0.0104259	0.00849046	0.00562461	0.0141151
ST_G_ALPHA_I_PATHWAY	0.0103941	0.013534	-0.00313992	0.0239282	0.00725421	0.0294242	-0.00796022	0.021464	0.0169652	0.00441927	0.00877947	-0.00328583	0.00549364
REACTOME_CTLA4_INHIBITORY_SIGNALING	0.0101894	-0.00493322	0.0151226	0.00525619	0.025312	-0.00387606	0.0258662	0.0219901	0.0194361	0.0102257	0.00136558	0.0155727	0.0169383
REACTOME_SYNTHESIS_OF_BILE_ACIDS_AND_BILE_SALTS	0.0101444	0.0037842	0.00636018	0.0139286	0.0165046	0.0102583	0.0113379	0.0215962	0.0222491	0.0134677	0.00884756	0.00990954	0.0187571
REACTOME_ELECTRON_TRANSPORT_CHAIN	0.0101271	0.00412087	0.00600621	0.014248	0.0161333	0.00633297	0.0132349	0.0195679	0.0188865	0.00767843	0.00694365	0.00196588	0.00890953
KEGG_PORPHYRIN_AND_CHLOROPHYLL_METABOLISM	0.0101047	0.00345577	0.00664892	0.0135605	0.0167536	0.0114906	0.0164423	0.0279329	0.0199053	0.0118435	0.00424733	0.00976829	0.0140156
BIOCARTA_IL7_PATHWAY	0.0100599	0.00396938	0.00609049	0.0140293	0.0161504	0.00726098	0.0126175	0.0198785	0.0132281	0.00556377	0.00791297	0.00539376	0.0133067
KEGG_STARCH_AND_SUCROSE_METABOLISM	0.0100542	0.000895576	0.00915862	0.0109498	0.0192128	0.00317943	0.0185639	0.0217433	0.0232409	0.0128784	0.00493053	0.0105851	0.0155157
KEGG_GAP_JUNCTION	0.0100358	0.00414926	0.00588651	0.014185	0.0159223	0.0108023	0.016347	0.0271493	0.0142451	0.0123996	0.00858789	0.00708996	0.0156779
KEGG_TASTE_TRANSDUCTION	0.00993735	-0.000146474	0.0100838	0.00979088	0.0200212	0.000948118	0.0192589	0.020207	0.0195644	0.0128886	0.00391661	0.0106781	0.0145947
KEGG_PRION_DISEASES	0.00992205	0.00223619	0.00768586	0.0121582	0.0176079	0.00725045	0.0118443	0.0190948	0.0140507	0.00867937	-0.000165757	0.0124935	0.0123278
KEGG_O_GLYCAN_BIOSYNTHESIS	0.00986272	0.00511775	0.00474497	0.0149805	0.0146077	0.0116252	0.012365	0.0239902	0.0128584	0.00972746	0.00541496	0.00976078	0.0151757
REACTOME_NUCLEAR_IMPORT_OF_REV_PROTEIN	0.00985738	-0.000332572	0.01019	0.00952481	0.0200473	0.00120772	0.0184078	0.0196155	0.019801	0.0113392	0.00294353	0.00944444	0.012388
REACTOME_G_ALPHA_12_13_SIGNALLING_EVENTS	0.00985031	-0.00172007	0.0115704	0.00813024	0.0214207	0.00539005	0.0229531	0.0283431	0.0153458	0.0015496	-0.0030915	0.0121642	0.00907274
REACTOME_E2F_MEDIATED_REGULATION_OF_DNA_REPLICATION	0.00983859	0.00676684	0.00307176	0.0166054	0.0129104	0.0167307	0.00681052	0.0235412	0.0195397	0.00899092	0.00434925	0.00648869	0.0108379
KEGG_SELENOAMINO_ACID_METABOLISM	0.00970067	0.0055485	0.00415217	0.0152492	0.0138528	0.016385	0.0102283	0.0266133	0.0069233	-0.000215883	0.00454717	0.00468215	0.00922932
REACTOME_AMINE_COMPOUND_SLC_TRANSPORTERS	0.00968746	0.00298367	0.00670379	0.0126711	0.0163913	0.0130145	0.0131503	0.0261648	0.0152472	0.01348	0.0116109	0.00980326	0.0214141
REACTOME_ORC1_REMOVAL_FROM_CHROMATIN	0.00940279	0.00497276	0.00443003	0.0143755	0.0138328	0.0127166	0.00915106	0.0218676	0.0133631	0.00899612	0.00566242	0.00466309	0.0103255
KEGG_PHENYLALANINE_METABOLISM	0.00937685	-0.000905233	0.0102821	0.00847162	0.0196589	-0.00307862	0.0197156	0.016637	0.014869	0.00798439	0.000625318	0.0137643	0.0143896
REACTOME_AMINO_ACID_AND_OLIGOPEPTIDE_SLC_TRANSPORTERS	0.00934103	0.0075067	0.00183432	0.0168477	0.0111754	0.0181487	0.00402479	0.0221735	0.0125809	0.00738336	0.00792912	0.00610703	0.0140361
REACTOME_ACTIVATION_OF_KAINATE_RECEPTORS_UPON_GLUTAMATE_BINDING	0.00923799	-0.00362201	0.01286	0.00561598	0.022098	-0.00354834	0.0237083	0.02016	0.00885352	0.00889469	0.000765073	0.0153571	0.0161222
KEGG_METABOLISM_OF_XENOBIOTICS_BY_CYTOCHROME_P450	0.00923326	0.00851398	0.000719286	0.0177472	0.00995255	0.0165649	0.00752693	0.0240918	0.0138149	0.0050196	0.00575885	0.00340673	0.00916558
BIOCARTA_MCM_PATHWAY	0.00923113	0.00462284	0.0046083	0.013854	0.0138394	0.0150093	0.0117221	0.0267315	0.0103098	0.00880624	0.00423789	0.0110797	0.0153176
KEGG_NUCLEOTIDE_EXCISION_REPAIR	0.00919632	0.00524842	0.00394789	0.0144447	0.0131442	0.0132466	0.0083376	0.0215842	0.0168066	0.00899096	0.00436416	0.00726256	0.0116267
REACTOME_CELL_CELL_ADHESION_SYSTEMS	0.00916572	4.51327e-05	0.00912058	0.00921085	0.0182863	0.00722152	0.0190986	0.0263201	0.014285	0.0122417	0.00235487	0.0108134	0.0131683
KEGG_GLYCOSPHINGOLIPID_BIOSYNTHESIS_LACTO_AND_NEOLACTO_SERIES	0.00915099	0.00356965	0.00558134	0.0127206	0.0147323	0.0115427	0.0119343	0.0234771	0.0123019	0.0100003	0.000572449	0.00829845	0.0088709
KEGG_GLYCEROPHOSPHOLIPID_METABOLISM	0.00905542	0.00305754	0.00599788	0.012113	0.0150533	0.0127369	0.0144509	0.0271877	0.0174124	0.0106263	0.00242743	0.00932164	0.0117491
REACTOME_CITRIC_ACID_CYCLE	0.00904813	-0.000263394	0.00931152	0.00878474	0.0183597	-0.00290778	0.0232807	0.0203729	0.0233612	0.00504327	-0.00488529	0.00837304	0.00348775
BIOCARTA_GPCR_PATHWAY	0.0090311	0.00270256	0.00632855	0.0117337	0.0153596	0.00570808	0.0108356	0.0165437	0.0226168	0.00872457	0.00149428	0.0094523	0.0109466
REACTOME_GOLGI_ASSOCIATED_VESICLE_BIOGENESIS	0.00902522	-0.00390142	0.0129266	0.0051238	0.0219519	-0.0036055	0.0236341	0.0200286	0.0200731	0.00861527	0.00337451	0.00992255	0.0132971
REACTOME_TIGHT_JUNCTION_INTERACTIONS	0.00901549	0.00540041	0.00361508	0.0144159	0.0126306	0.0118918	0.00906175	0.0209536	0.0116796	0.00444394	0.00352017	0.0060693	0.00958947
REACTOME_GS_ALPHA_MEDIATED_EVENTS_IN_GLUCAGON_SIGNALLING	0.00889051	0.00229012	0.00660039	0.0111806	0.0154909	0.010331	0.0106925	0.0210235	0.0163559	0.00480324	0.00324979	0.00683381	0.0100836
REACTOME_FGFR_LIGAND_BINDING_AND_ACTIVATION	0.00864831	0.00621407	0.00243424	0.0148624	0.0110826	0.0170615	0.0118828	0.0289443	0.00832022	0.000696355	-0.00243333	0.00724642	0.00481309
BIOCARTA_ARF_PATHWAY	0.00856138	0.00160999	0.00695139	0.0101714	0.0155128	0.00610218	0.014916	0.0210182	0.0102563	0.00327248	-0.00596605	0.0066341	0.000668041
KEGG_DILATED_CARDIOMYOPATHY	0.00842376	-0.00132347	0.00974723	0.00710029	0.018171	0.00680508	0.0210752	0.0278803	0.0164753	0.0177278	0.000462299	0.0185923	0.0190545
BIOCARTA_GCR_PATHWAY	0.00832151	0.010113	-0.00179146	0.0184345	0.00653006	0.018744	-0.00147917	0.0172648	0.0159074	0.0128217	0.00238182	0.00315123	0.00553305
KEGG_DRUG_METABOLISM_OTHER_ENZYMES	0.00825599	0.00412286	0.00413313	0.0123789	0.0123891	0.0127236	0.0131109	0.0258346	0.0056151	0.00617865	0.0017135	0.00713463	0.00884812
BIOCARTA_STATHMIN_PATHWAY	0.00822301	0.00467615	0.00354686	0.0128992	0.0117699	0.0136883	0.00548785	0.0191761	0.0106735	-0.000472136	0.00114419	-0.00153281	-0.00038862
REACTOME_SYNTHESIS_OF_DNA	0.00819044	0.00292134	0.0052691	0.0111118	0.0134595	0.00680832	0.0106465	0.0174548	0.0207401	0.00529079	-0.00028683	0.00394223	0.0036554
REACTOME_ADHERENS_JUNCTIONS_INTERACTIONS	0.00798528	-0.000511505	0.00849678	0.00747377	0.0164821	0.00579919	0.0167051	0.0225043	0.0132118	0.00565603	-0.00178423	0.00821459	0.00643036
SA_CASPASE_CASCADE	0.00795711	0.00430087	0.00365624	0.012258	0.0116133	0.0107364	0.0101121	0.0208485	0.0117043	0.00444173	0.00341402	0.00344369	0.00685772
REACTOME_GLOBAL_GENOMIC_NER	0.00794293	0.00309854	0.00484438	0.0110415	0.0127873	0.00366457	0.0112384	0.014903	0.0179326	0.00654876	0.00127677	0.00623784	0.00751461
REACTOME_TCR_SIGNALING	0.00792695	0.00375289	0.00417406	0.0116798	0.012101	0.0106404	0.00757294	0.0182133	0.0147673	0.0103182	0.00511364	0.00614313	0.0112568
KEGG_CYSTEINE_AND_METHIONINE_METABOLISM	0.00789544	-0.000778738	0.00867418	0.0071167	0.0165696	-0.00075498	0.0205953	0.0198403	0.0049359	0.00405062	0.00431353	0.0111234	0.0154369
KEGG_AMYOTROPHIC_LATERAL_SCLEROSIS_ALS	0.00784129	-0.000974352	0.00881565	0.00686694	0.0166569	0.000501117	0.0182518	0.018753	0.0206361	0.0108998	0.00179669	0.0119545	0.0137512
BIOCARTA_FMLP_PATHWAY	0.00783291	-0.00237833	0.0102112	0.00545458	0.0180442	-0.000597198	0.0188844	0.0182873	0.0209852	0.00869431	0.00202537	0.0107169	0.0127423
REACTOME_DEADENYLATION_OF_MRNA	0.00777436	0.0057375	0.00203686	0.0135119	0.00981122	0.00889137	0.00728998	0.0161814	0.0185988	0.00602349	-0.000127173	0.00412567	0.00399849
REACTOME_HORMONE_BIOSYNTHESIS	0.00766175	0.00953871	-0.00187695	0.0172005	0.0057848	0.0203982	-0.00354951	0.0168487	0.0233196	0.00208757	0.00679431	-0.000262913	0.0065314
KEGG_NICOTINATE_AND_NICOTINAMIDE_METABOLISM	0.0076596	0.00717736	0.000482246	0.014837	0.00814185	0.0141083	0.00462712	0.0187355	0.0185584	0.00975593	0.00538659	0.00420706	0.00959365
KEGG_HOMOLOGOUS_RECOMBINATION	0.00764741	0.00410903	0.00353838	0.0117564	0.0111858	0.010213	0.00868442	0.0188975	0.0174601	0.00843715	0.00483351	0.00420393	0.00903745
KEGG_PROSTATE_CANCER	0.00762185	0.00326749	0.00435436	0.0108893	0.0119762	0.0110207	0.012138	0.0231587	0.0153401	0.00992883	0.00654216	0.00821271	0.0147549
KEGG_BUTANOATE_METABOLISM	0.00762006	0.00357118	0.00404888	0.0111912	0.0116689	0.0127463	0.00859929	0.0213456	0.0128714	0.00708153	0.00494413	0.00744454	0.0123887
BIOCARTA_ERK_PATHWAY	0.00755668	0.00779976	-0.000243085	0.0153564	0.00731359	0.0161991	-0.0027929	0.0134062	0.0137553	0.00540983	0.00301761	0.00231828	0.0053359
REACTOME_SEMAPHORIN_INTERACTIONS	0.00749639	-0.00162288	0.00911926	0.00587351	0.0166156	0.00277515	0.0188562	0.0216313	0.0187672	0.00937359	0.000921206	0.0136738	0.014595
REACTOME_LOSS_OF_NLP_FROM_MITOTIC_CENTROSOMES	0.00748851	0.00304585	0.00444267	0.0105344	0.0119312	0.00699276	0.0113643	0.0183571	0.00941276	0.0149228	0.00707671	0.0102588	0.0173355
ST_P38_MAPK_PATHWAY	0.00745195	0.00904988	-0.00159792	0.0165018	0.00585403	0.0167231	-0.00533727	0.0113859	0.0124215	0.00285351	0.00204051	-0.00202246	1.80481e-05
REACTOME_CELL_SURFACE_INTERACTIONS_AT_THE_VASCULAR_WALL	0.00744245	0.000833049	0.00660941	0.0082755	0.0140519	0.00990441	0.0128476	0.022752	0.00693671	0.00410156	0.00320232	0.0074742	0.0106765
ST_JNK_MAPK_PATHWAY	0.00741998	0.00284422	0.00457577	0.0102642	0.0119958	0.00771909	0.0100467	0.0177658	0.0134445	0.00553286	-0.00100854	0.00512542	0.00411687
REACTOME_GENES_INVOLVED_IN_APOPTOTIC_CLEAVAGE_OF_CELLULAR_PROTEINS	0.00740413	-0.0102625	0.0176666	-0.00285837	0.0250708	-0.0146104	0.0342125	0.0196021	0.0194658	0.00870249	-0.00479579	0.0153994	0.0106036
REACTOME_PLATELET_AGGREGATION_PLUG_FORMATION	0.00732198	0.00495988	0.00236211	0.0122819	0.00968409	0.0131554	0.00326694	0.0164223	0.0147856	0.00602715	0.00299074	0.00186488	0.00485561
KEGG_FC_GAMMA_R_MEDIATED_PHAGOCYTOSIS	0.00729312	0.000188602	0.00710451	0.00748172	0.0143976	-0.000245489	0.0147645	0.0145191	0.0205141	0.00602298	-0.00112566	0.0113998	0.0102741
REACTOME_SYNTHESIS_OF_GPI_ANCHORED_PROTEINS	0.00725488	0.00639914	0.000855733	0.013654	0.00811061	0.0137763	0.00351597	0.0172922	0.0144323	0.0116778	0.0112811	0.0032894	0.0145705
REACTOME_PLATELET_ACTIVATION_TRIGGERS	0.00723305	-0.0022922	0.00952524	0.00494085	0.0167583	-0.00166217	0.0148496	0.0131875	0.0175869	0.00235998	-0.00473399	0.00707053	0.00233654
REACTOME_ASSOCIATION_OF_TRIC_CCT_WITH_TARGET_PROTEINS_DURING_BIOSYNTHESIS	0.00720829	0.00414233	0.00306596	0.0113506	0.0102743	0.0117384	0.00916826	0.0209067	0.0101456	0.00202008	0.00178396	0.00300842	0.00479239
REACTOME_MAPK_TARGETS_NUCLEAR_EVENTS_MEDIATED_BY_MAP_KINASES	0.00712583	-0.00335627	0.0104821	0.00376956	0.0176079	-0.0019107	0.0178326	0.0159219	0.0168088	0.00839981	0.00145387	0.0128658	0.0143197
KEGG_DORSO_VENTRAL_AXIS_FORMATION	0.00710023	-0.00187046	0.00897069	0.00522977	0.0160709	0.00275792	0.0165336	0.0192915	0.00656229	0.00663123	0.00236308	0.010059	0.0124221
REACTOME_METABOLISM_OF_BILE_ACIDS_AND_BILE_SALTS	0.00707744	0.00205335	0.00502409	0.00913079	0.0121015	0.00792043	0.0107333	0.0186538	0.0205871	0.0113874	0.0073957	0.0114542	0.0188499
KEGG_ENDOMETRIAL_CANCER	0.00704556	-0.00212285	0.00916842	0.00492271	0.016214	0.00129303	0.0157722	0.0170652	0.0236966	0.00782319	0.00152914	0.00734611	0.00887525
KEGG_ARACHIDONIC_ACID_METABOLISM	0.00704331	0.0081385	-0.00109519	0.0151818	0.00594811	0.0171412	3.14573e-05	0.0171727	0.0199692	0.012053	0.0100522	0.00344274	0.0134949
REACTOME_PI3K_AKT_SIGNALLING	0.00703023	0.00424521	0.00278502	0.0112754	0.00981526	0.00686333	0.00923478	0.0160981	0.0159439	0.00166184	-0.0020444	0.00243322	0.00038882
REACTOME_TRKA_SIGNALLING_FROM_THE_PLASMA_MEMBRANE	0.00698162	-0.00381893	0.0108006	0.0031627	0.0177822	-0.00454617	0.0211496	0.0166034	0.0148847	0.00655426	-0.00178056	0.0130937	0.0113132
KEGG_GLYCEROLIPID_METABOLISM	0.00696214	0.000577949	0.00638419	0.00754009	0.0133463	0.00760166	0.0114735	0.0190752	0.0183757	0.0108151	0.00769992	0.00621486	0.0139148
REACTOME_METABLISM_OF_NUCLEOTIDES	0.00686678	0.000601594	0.00626519	0.00746838	0.013132	0.00380004	0.0126971	0.0164971	0.0155778	0.00601343	0.00262313	0.00569773	0.00832086
REACTOME_INHIBITION_OF_INSULIN_SECRETION_BY_ADRENALINE_NORADRENALINE	0.00676414	0.0011916	0.00557254	0.00795574	0.0123367	0.0104412	0.00800336	0.0184446	0.00839795	0.00153731	0.00312711	0.00588497	0.00901208
KEGG_MELANOGENESIS	0.00673545	0.00406228	0.00267317	0.0107977	0.00940861	0.0137119	0.00585975	0.0195717	0.000284088	0.00232426	0.00301903	0.00249026	0.00550929
KEGG_PHOSPHATIDYLINOSITOL_SIGNALING_SYSTEM	0.00673151	0.00421184	0.00251967	0.0109434	0.00925118	0.0139402	0.000912748	0.0148529	0.0155279	0.00532498	0.00391519	0.000799076	0.00471427
BIOCARTA_RACCYCD_PATHWAY	0.00663561	0.0061379	0.000497708	0.0127735	0.00713331	0.0169232	0.00438985	0.0213131	0.0121976	0.00271495	0.000289303	0.006258	0.0065473
REACTOME_PKA_ACTIVATION	0.00662167	0.0017409	0.00488078	0.00836257	0.0115025	0.00722707	0.00758758	0.0148146	0.0123886	0.0052855	0.00485413	0.00395465	0.00880877
SIG_PIP3_SIGNALING_IN_B_LYMPHOCYTES	0.00656348	-0.00245533	0.00901881	0.00410815	0.0155823	0.000633338	0.0163913	0.0170246	0.0151428	0.00229985	0.00192569	0.0119029	0.0138286
BIOCARTA_TNFR1_PATHWAY	0.0065035	0.00374517	0.00275834	0.0102487	0.00926184	0.00777595	0.00531733	0.0130933	0.00773507	0.000491375	-7.97684e-05	0.00212919	0.00204942
REACTOME_PHOSPHOLIPASE_CMEDIATED_CASCADE	0.0063854	0.0045253	0.0018601	0.0109107	0.0082455	0.0140686	0.00692682	0.0209954	0.0128954	0.00412615	0.00097137	0.00564896	0.00662033
REACTOME_RNA_POL_II_CTD_PHOSPHORYLATION_AND_INTERACTION_WITH_CE	0.00634406	0.00485256	0.0014915	0.0111966	0.00783555	0.00694318	0.0026301	0.00957328	0.0166862	0.00802676	0.00212664	0.00384772	0.00597436
REACTOME_CLASS_B2_SECRETIN_FAMILY_RECEPTORS	0.00633266	0.00393516	0.00239749	0.0102678	0.00873015	0.013541	0.00184948	0.0153905	0.00906383	0.00637458	0.00527086	0.00383824	0.0091091
ST_DIFFERENTIATION_PATHWAY_IN_PC12_CELLS	0.00624514	0.00507242	0.00117272	0.0113176	0.00741786	0.0090604	0.00138263	0.010443	0.010751	0.00309268	0.001519	0.00114012	0.00265912
REACTOME_DOWNSTREAM_TCR_SIGNALING	0.00624285	0.00426299	0.00197986	0.0105058	0.00822271	0.0124609	0.00411893	0.0165798	0.00545747	0.0107858	0.00913739	0.00517333	0.0143107
REACTOME_CHEMOKINE_RECEPTORS_BIND_CHEMOKINES	0.00618586	0.000307863	0.005878	0.00649373	0.0120639	0.00337037	0.0114623	0.0148327	0.0119701	0.00546234	0.00193873	0.00804772	0.00998645
KEGG_PROGESTERONE_MEDIATED_OOCYTE_MATURATION	0.00602801	0.00433955	0.00168846	0.0103676	0.00771647	0.0145022	0.0022274	0.0167296	0.0142326	0.00661181	0.00414746	0.00708289	0.0112304
KEGG_PROTEIN_EXPORT	0.00593944	0.00194564	0.0039938	0.00788509	0.00993324	0.00426363	0.00954263	0.0138063	0.00732959	-0.00240951	0.0041315	0.0022466	0.0063781
KEGG_TYROSINE_METABOLISM	0.00592398	-0.000878931	0.00680291	0.00504505	0.0127269	-0.00263522	0.0140142	0.011379	0.0129086	0.00586761	0.00471735	0.0109857	0.0157031
REACTOME_DNA_STRAND_ELONGATION	0.00588972	0.00283691	0.00305281	0.00872663	0.00894253	0.00690924	0.0113027	0.0182119	0.00399393	0.00390796	-0.00100755	0.00606398	0.00505644
KEGG_HYPERTROPHIC_CARDIOMYOPATHY_HCM	0.00576645	0.000431734	0.00533471	0.00619818	0.0111012	0.00698425	0.0100334	0.0170177	0.0152818	0.0111461	0.000567718	0.0123434	0.0129111
BIOCARTA_CTLA4_PATHWAY	0.00574142	0.00257146	0.00316996	0.00831289	0.00891138	0.00579202	0.00593351	0.0117255	0.0133776	0.000379628	0.00628399	0.00146778	0.00775176
ST_TUMOR_NECROSIS_FACTOR_PATHWAY	0.00573014	0.00534298	0.000387167	0.0110731	0.00611731	0.009774	0.00237247	0.0121465	0.00273365	0.00263914	0.000506805	0.00466782	0.00517463
REACTOME_TRAFFICKING_OF_AMPA_RECEPTORS	0.00568275	-0.00264417	0.00832692	0.00303859	0.0140097	-0.00325203	0.0187638	0.0155117	0.0139392	0.0143999	0.00288518	0.0103541	0.0132393
REACTOME_VIF_MEDIATED_DEGRADATION_OF_APOBEC3G	0.00562813	0.00200268	0.00362545	0.00763081	0.00925357	0.00541237	0.00789229	0.0133047	0.00912768	0.00343813	0.00212008	0.00303462	0.0051547
REACTOME_THROMBIN_SIGNALLING_THROUGH_PROTEINASE_ACTIVATED_RECEPTORS	0.00540755	-0.0048878	0.0102953	0.000519745	0.0157029	-0.00433855	0.0184396	0.014101	0.0129887	0.00231807	-0.0032062	0.00714753	0.00394133
REACTOME_MRNA_PROCESSING	0.00536747	0.00447967	0.000887794	0.00984714	0.00625526	0.00762001	0.00116183	0.00878183	0.0111488	0.00591883	0.00244434	0.0032708	0.00571514
REACTOME_COMPLEMENT_CASCADE	0.0053529	-0.0021622	0.0075151	0.0031907	0.012868	-0.00227561	0.0130474	0.0107718	0.0128893	0.0117181	-0.00271542	0.00561625	0.00290083
BIOCARTA_P53HYPOXIA_PATHWAY	0.00533778	0.0018518	0.00348597	0.00718958	0.00882375	0.0109502	0.007063	0.0180132	0.00817768	0.00684875	0.000696555	0.00641614	0.00711269
BIOCARTA_MCALPAIN_PATHWAY	0.00530164	-0.000335098	0.00563674	0.00496654	0.0109384	0.0032084	0.00931984	0.0125282	0.0174933	0.00803818	-0.00334804	0.00839454	0.0050465
REACTOME_HIV1_TRANSCRIPTION_INITIATION	0.00529441	0.000372435	0.00492197	0.00566684	0.0102164	0.000528685	0.00954816	0.0100768	0.00792983	0.00114757	0.00254691	0.00455478	0.00710169
REACTOME_TRAF6_MEDIATED_INDUCTION_OF_THE_ANTIVIRAL_CYTOKINE_IFN_ALPHA_BETA_CASCADE	0.00521192	-0.00490769	0.0101196	0.000304224	0.0153315	-0.00673884	0.0167288	0.00998992	0.0143153	0.00192315	-0.00464571	0.0100003	0.00535459
REACTOME_NA_CL_DEPENDENT_NEUROTRANSMITTER_TRANSPORTERS	0.00519673	1.48917e-06	0.00519525	0.00519822	0.010392	0.00296863	0.00967862	0.0126473	0.0125876	0.0104005	0.00654684	0.00755111	0.014098
KEGG_INOSITOL_PHOSPHATE_METABOLISM	0.00514863	-0.0010704	0.00621903	0.00407822	0.0113677	0.00197759	0.0075816	0.0095592	0.0122993	0.00473094	-0.000605064	0.00247427	0.0018692
REACTOME_SMOOTH_MUSCLE_CONTRACTION	0.00514509	-0.00258504	0.00773013	0.00256005	0.0128752	-0.0012963	0.0164899	0.0151936	0.00571998	0.00617564	-0.00363938	0.0116681	0.00802871
REACTOME_ERK_MAPK_TARGETS	0.00512745	-0.00142852	0.00655596	0.00369893	0.0116834	0.00240262	0.00725186	0.00965448	0.0101942	0.012829	0.00502421	0.00846948	0.0134937
BIOCARTA_TGFB_PATHWAY	0.00512654	0.00272709	0.00239945	0.00785362	0.00752599	0.00480771	0.00563999	0.0104477	0.0106156	0.00446428	0.00327445	0.00435473	0.00762918
BIOCARTA_IGF1_PATHWAY	0.00508502	0.00474886	0.000336164	0.00983389	0.00542119	0.00767386	0.000401794	0.00807566	0.00699433	0.0042234	0.00807109	0.00338434	0.0114554
KEGG_FATTY_ACID_METABOLISM	0.00489161	0.00997039	-0.00507878	0.014862	-0.000187173	0.017514	-0.0102885	0.00722546	0.0131092	0.00509684	0.00689752	-0.00478529	0.00211224
KEGG_P53_SIGNALING_PATHWAY	0.00481517	0.000606005	0.00420916	0.00542117	0.00902433	0.0076154	0.00554117	0.0131566	0.01324	0.00422051	0.000306739	0.00529745	0.00560419
REACTOME_GENERATION_OF_SECOND_MESSENGER_MOLECULES	0.00478578	0.00510046	-0.000314675	0.00988624	0.00447111	0.0139124	-0.00217641	0.011736	0.00779777	0.0083432	0.00349838	0.00504867	0.00854705
KEGG_DNA_REPLICATION	0.00470708	0.00608107	-0.00137398	0.0107881	0.0033331	0.0102271	-0.000770367	0.00945675	0.0056034	0.00742902	-0.000117175	0.00321797	0.0031008
REACTOME_NCAM_SIGNALING_FOR_NEURITE_OUT_GROWTH	0.00466826	-0.0015816	0.00624985	0.00308666	0.0109181	0.00218426	0.0127833	0.0149676	0.00172591	-0.000353725	-0.00215507	0.0072528	0.00509773
KEGG_GALACTOSE_METABOLISM	0.00464083	0.0115591	-0.00691828	0.0161999	-0.00227745	0.0255766	-0.0123116	0.013265	0.00494397	0.00324732	0.00919961	-0.00268953	0.00651009
REACTOME_S_PHASE	0.00457489	0.00239773	0.00217716	0.00697262	0.00675205	0.00596007	0.00278725	0.00874733	0.0139193	0.00452186	0.00093646	0.00176884	0.0027053
BIOCARTA_ETS_PATHWAY	0.00447636	0.00625898	-0.00178262	0.0107353	0.00269375	0.0161148	-0.000912003	0.0152028	0.00363236	0.00687679	0.00446603	0.0015478	0.00601383
BIOCARTA_CARDIACEGF_PATHWAY	0.00444725	0.00657722	-0.00212997	0.0110245	0.00231728	0.0161643	-0.00566418	0.0105001	0.00774354	0.00181976	0.0021368	-0.000875561	0.00126124
BIOCARTA_MITOCHONDRIA_PATHWAY	0.00440762	0.00556257	-0.00115495	0.0099702	0.00325267	0.0109206	-0.000303061	0.0106176	0.006262	0.00463344	0.000747102	0.00557661	0.00632371
BIOCARTA_FAS_PATHWAY	0.00440418	-0.00163058	0.00603476	0.0027736	0.0104389	-0.00172617	0.0124678	0.0107416	0.00528399	-0.00169663	0.000443572	0.0027081	0.00315167
REACTOME_FORMATION_OF_THE_EARLY_ELONGATION_COMPLEX	0.00439681	0.00328791	0.0011089	0.00768473	0.00550571	0.0042847	1.33598e-05	0.00429806	0.0130443	0.00669871	0.000429738	0.00327891	0.00370865
ST_GA13_PATHWAY	0.00435923	0.00661658	-0.00225736	0.0109758	0.00210187	0.0111519	-0.00402879	0.00712309	0.0105095	0.00618372	0.00528349	0.000888097	0.00617158
REACTOME_CENTROSOME_MATURATION	0.00417242	0.00512081	-0.000948391	0.00929323	0.00322403	0.00944388	8.44781e-05	0.00952836	0.00425305	0.013142	0.00868795	0.0053792	0.0140672
KEGG_SPHINGOLIPID_METABOLISM	0.0041719	0.00278367	0.00138823	0.00695557	0.00556014	0.0083542	0.00318644	0.0115406	0.0132625	0.0032758	0.00191083	0.000521787	0.00243262
BIOCARTA_INSULIN_PATHWAY	0.00411132	0.00218489	0.00192643	0.00629622	0.00603775	0.0080292	0.00199837	0.0100276	0.00497822	0.00731547	0.0060531	0.00458934	0.0106424
REACTOME_DOWNSTREAM_SIGNALING_OF_ACTIVATED_FGFR	0.00410266	-0.00295708	0.00705974	0.00114558	0.0111624	-0.000783122	0.0147028	0.0139197	0.0115818	0.0041525	-0.00103859	0.00777526	0.00673667
REACTOME_FANCONI_ANEMIA_PATHWAY	0.00410224	0.00778509	-0.00368286	0.0118873	0.000419377	0.0123153	-0.00649418	0.00582114	0.00212222	-0.0112491	0.0036132	-0.00841761	-0.00480441
REACTOME_NUCLEOTIDE_EXCISION_REPAIR	0.00404633	0.00415737	-0.000111042	0.0082037	0.00393529	0.00775587	0.000695027	0.0084509	0.0109729	0.00309667	0.00544078	0.00170272	0.0071435
KEGG_SNARE_INTERACTIONS_IN_VESICULAR_TRANSPORT	0.00403615	-0.00657961	0.0106158	-0.00254346	0.0146519	-0.00573147	0.0208466	0.0151151	0.00711452	0.00490819	-0.00248827	0.00909364	0.00660537
REACTOME_TRANSLATION_INITIATION_COMPLEX_FORMATION	0.00403377	0.00833472	-0.00430096	0.0123685	-0.00026719	0.011403	-0.00622667	0.00517633	0.00286368	-0.00409938	-0.000563198	-0.00294897	-0.00351217
WNT_SIGNALING	0.00403164	-0.00922366	0.0132553	-0.00519202	0.0172869	-0.00999528	0.0285749	0.0185796	0.00909178	-0.000603417	-0.00651948	0.0110478	0.00452835
KEGG_AMINO_SUGAR_AND_NUCLEOTIDE_SUGAR_METABOLISM	0.00398681	0.000761517	0.00322529	0.00474833	0.0072121	0.00694989	0.0112305	0.0181804	0.000732703	-0.00400926	0.0017688	0.00095715	0.00272595
REACTOME_PURINE_METABOLISM	0.00397723	0.00125877	0.00271846	0.005236	0.00669569	0.00363442	0.00613049	0.00976492	0.0126655	0.00589548	0.00636078	0.00200573	0.0083665
REACTOME_DUAL_INCISION_REACTION_IN_GG_NER	0.00396396	-0.00239192	0.00635589	0.00157204	0.0103199	-0.00437614	0.0109464	0.00657022	0.013341	0.00443865	-0.00318521	0.00807235	0.00488714
ST_ADRENERGIC	0.00393866	0.00331843	0.00062023	0.00725709	0.00455889	0.00948272	-0.00101869	0.00846403	0.0115702	0.0121353	0.00796287	0.00407717	0.01204
REACTOME_STEROID_HORMONES	0.00388421	0.00270839	0.00117581	0.0065926	0.00506002	0.00648513	0.00209563	0.00858076	0.00139881	0.00365734	0.00639022	0.00333711	0.00972734
SA_B_CELL_RECEPTOR_COMPLEXES	0.00386162	0.00172487	0.00213675	0.00558649	0.00599837	0.0044565	0.00767561	0.0121321	0.00885293	0.00514099	0.00225276	0.00945316	0.0117059
BIOCARTA_AKT_PATHWAY	0.00385647	0.000436364	0.0034201	0.00429283	0.00727657	0.00141494	0.0089442	0.0103591	0.0117328	0.00280336	0.00143076	0.00352097	0.00495173
REACTOME_REGULATION_OF_INSULIN_SECRETION_BY_ACETYLCHOLINE	0.0038467	0.00344923	0.000397462	0.00729593	0.00424416	0.00903399	-0.00132452	0.00770947	0.00514963	0.000355441	0.00146924	0.000221455	0.00169069
REACTOME_NEURORANSMITTER_RECEPTOR_BINDING_AND_DOWNSTREAM_TRANSMISSION_IN_THE_POSTSYNAPTIC_CELL	0.00383676	-0.00413334	0.00797009	-0.000296581	0.0118068	-0.00453531	0.0134257	0.00889044	0.00414381	0.014777	0.00306744	0.0109318	0.0139992
BIOCARTA_FCER1_PATHWAY	0.00383258	-0.000642089	0.00447467	0.0031905	0.00830726	0.000796131	0.00806242	0.00885855	0.00911304	0.00724677	0.0014372	0.00722803	0.00866524
BIOCARTA_TNFR2_PATHWAY	0.00382786	0.00136266	0.0024652	0.00519052	0.00629306	0.00355561	0.0029257	0.00648131	0.00190259	0.00131015	0.00103951	0.0014473	0.00248682
SIG_INSULIN_RECEPTOR_PATHWAY_IN_CARDIAC_MYOCYTES	0.00375775	-0.0088949	0.0126527	-0.00513715	0.0164104	-0.0119677	0.020126	0.00815829	0.0130055	0.00410028	-0.0106086	0.0102192	-0.000389449
REACTOME_CYTOCHROME_P450_ARRANGED_BY_SUBSTRATE_TYPE	0.0037308	0.00194359	0.0017872	0.00567439	0.005518	0.00464363	0.00572903	0.0103727	0.00547613	0.0029912	0.00479565	0.00284159	0.00763724
REACTOME_CDT1_ASSOCIATION_WITH_THE_CDC6_ORC_ORIGIN_COMPLEX	0.00369627	0.00116103	0.00253523	0.0048573	0.0062315	0.00364245	0.00396516	0.00760761	0.0108375	0.000725992	0.00115385	0.00259647	0.00375032
KEGG_PROXIMAL_TUBULE_BICARBONATE_RECLAMATION	0.00368302	0.00889988	-0.00521686	0.0125829	-0.00153384	0.0189688	-0.0102844	0.00868433	-0.000786058	0.000329338	0.00543524	-0.00496805	0.000467188
REACTOME_ADP_SIGNALLING_THROUGH_P2Y_PURINOCEPTOR_12	0.00366321	5.4532e-05	0.00360868	0.00371774	0.00727189	0.000763893	0.0062937	0.00705759	0.000999361	-0.00259798	-0.00382809	0.00497247	0.00114438
REACTOME_ACTIVATION_OF_NMDA_RECEPTOR_UPON_GLUTAMATE_BINDING_AND_POSTSYNAPTIC_EVENTS	0.00362255	-0.00476225	0.00838481	-0.0011397	0.0120074	-0.00691137	0.0159389	0.00902751	0.00950932	0.0134247	0.00196783	0.0105664	0.0125342
BIOCARTA_HCMV_PATHWAY	0.00361436	-9.44255e-05	0.00370878	0.00351993	0.00732314	0.00291257	0.00608371	0.00899628	0.00873818	0.00872899	0.00303094	0.00741475	0.0104457
BIOCARTA_TEL_PATHWAY	0.00353455	0.0104539	-0.00691935	0.0139884	-0.0033848	0.0212978	-0.0147495	0.0065483	0.00868293	0.000807331	0.00319295	-0.00654904	-0.00335609
REACTOME_MTOR_SIGNALLING	0.00352	0.00874681	-0.00522681	0.0122668	-0.00170681	0.0122381	-0.00865654	0.00358159	0.00989193	0.00725932	0.00779655	-0.00455518	0.00324136
KEGG_HEMATOPOIETIC_CELL_LINEAGE	0.00351142	0.00172005	0.00179138	0.00523147	0.0053028	0.00495768	0.00503385	0.00999153	0.00672897	0.00582626	0.00146951	0.00631351	0.00778303
BIOCARTA_41BB_PATHWAY	0.00344708	0.000767077	0.00268	0.00421416	0.00612708	0.00297878	0.00726099	0.0102398	0.00342461	0.00345293	0.00436924	0.00416821	0.00853745
KEGG_CARDIAC_MUSCLE_CONTRACTION	0.00338965	-0.00270574	0.00609539	0.000683907	0.00948503	-0.000906562	0.0121074	0.0112009	0.00556351	0.00191671	-0.00590362	0.00774488	0.00184126
REACTOME_MUSCLE_CONTRACTION	0.0033394	-0.00566145	0.00900085	-0.00232204	0.0123403	-0.00711597	0.0168016	0.00968566	0.00792945	0.0125001	-0.000358118	0.0118867	0.0115286
KEGG_LEISHMANIA_INFECTION	0.0032502	0.000900285	0.00234991	0.00415048	0.00560011	0.0048046	0.00505307	0.00985766	0.00866301	0.00189898	-0.00228606	0.00642257	0.00413651
ST_B_CELL_ANTIGEN_RECEPTOR	0.00324065	-0.00140665	0.0046473	0.001834	0.00788795	0.000645891	0.00836389	0.00900979	-0.000124162	0.00147274	-3.53546e-05	0.00312769	0.00309233
BIOCARTA_ACTINY_PATHWAY	0.00320882	-0.00273029	0.00593912	0.000478531	0.00914794	-0.00671845	0.0118805	0.00516206	0.00577316	0.00414809	-0.00848583	0.00977172	0.00128589
REACTOME_SCF_SKP2_MEDIATED_DEGRADATION_OF_P27_P21	0.00319718	0.00155239	0.00164479	0.00474957	0.00484198	0.00468639	0.000519883	0.00520628	0.00753036	0.00149985	0.00177379	0.000488088	0.00226188
REACTOME_IMMUNOREGULATORY_INTERACTIONS_BETWEEN_A_LYMPHOID_AND_A_NON_LYMPHOID_CELL	0.00304037	-0.0031468	0.00618717	-0.000106433	0.00922755	-0.00629074	0.0120602	0.00576947	0.00491819	0.0022904	0.0012328	0.00376151	0.00499431
REACTOME_GLUCOSE_TRANSPORT	0.00303608	-0.00153833	0.00457441	0.00149775	0.00761049	-0.00255189	0.00657135	0.00401947	0.00632932	0.00345849	-0.001159	0.00476197	0.00360297
REACTOME_CELL_JUNCTION_ORGANIZATION	0.00303505	-0.00846381	0.0114989	-0.00542875	0.0145339	-0.0110528	0.0225546	0.0115018	0.00296462	0.00897276	-0.0048115	0.0155947	0.0107832
ST_T_CELL_SIGNAL_TRANSDUCTION	0.0030218	-0.00118847	0.00421027	0.00183333	0.00723207	-0.00161847	0.0106812	0.00906268	-0.00137255	-0.00220994	-0.000154675	0.00571258	0.0055579
BIOCARTA_IL1R_PATHWAY	0.00301133	0.00476893	-0.0017576	0.00778026	0.00125373	0.0146528	-0.00476547	0.00988729	-3.50985e-05	-0.000727686	0.00359114	-0.00049885	0.00309229
REACTOME_INTRINSIC_PATHWAY_FOR_APOPTOSIS	0.00297898	0.00378386	-0.000804878	0.00676283	0.0021741	0.00792329	-0.00119357	0.00672971	0.00345678	0.0073428	0.00396412	0.00296097	0.00692509
KEGG_ABC_TRANSPORTERS	0.00294144	0.0066303	-0.00368886	0.00957174	-0.000747421	0.0166805	-0.00664857	0.0100319	0.0101487	0.00597461	0.00439908	-0.00309174	0.00130734
REACTOME_INTEGRIN_ALPHAIIBBETA3_SIGNALING	0.00293453	0.000572428	0.00236211	0.00350696	0.00529664	0.00621581	0.00326694	0.00948275	-2.28503e-05	0.00574995	0.00322274	0.00186488	0.00508762
BIOCARTA_WNT_PATHWAY	0.00289207	-0.000539332	0.0034314	0.00235274	0.00632347	0.00554116	0.00492986	0.010471	0.00563486	0.000169032	0.00168633	0.000208098	0.00189443
REACTOME_SIGNALING_BY_ROBO_RECEPTOR	0.00288019	-0.00606307	0.00894326	-0.00318287	0.0118235	-0.0127586	0.0154438	0.00268524	0.0209185	0.00748948	-5.52083e-05	0.00894059	0.00888538
KEGG_LONG_TERM_POTENTIATION	0.00281873	-0.0108565	0.0136752	-0.00803773	0.0164939	-0.0166125	0.0289486	0.0123361	0.00527988	0.0144356	-0.00357324	0.0215685	0.0179952
REACTOME_MEMBRANE_TRAFFICKING	0.00281385	-0.00864577	0.0114596	-0.00583192	0.0142735	-0.0101825	0.0220475	0.011865	0.0148683	0.0152016	0.00115229	0.0127073	0.0138596
KEGG_MATURITY_ONSET_DIABETES_OF_THE_YOUNG	0.00281325	-0.000842362	0.00365561	0.00197089	0.00646886	-7.12355e-05	0.00587824	0.005807	0.00615644	0.00999913	-0.00154801	0.00810583	0.00655783
REACTOME_TRANSLOCATION_OF_ZAP70_TO_IMMUNOLOGICAL_SYNAPSE	0.00274416	-0.00113995	0.00388411	0.00160421	0.00662828	0.00362816	0.00767838	0.0113065	0.00660855	0.00903023	0.0076049	0.00158888	0.00919377
BIOCARTA_CELLCYCLE_PATHWAY	0.0027241	-0.000543871	0.00326797	0.00218023	0.00599207	0.00537955	0.00965095	0.0150305	-0.00027182	0.000117925	-0.00701904	0.00999243	0.00297339
REACTOME_DNA_REPLICATION_PRE_INITIATION	0.00271502	-0.00234014	0.00505516	0.000374877	0.00777018	-0.00331859	0.00996809	0.0066495	0.00640567	-0.000707182	-0.00399506	0.00646326	0.0024682
REACTOME_SIGNALING_BY_PDGF	0.00269844	0.00467311	-0.00197466	0.00737155	0.000723781	0.0059821	-0.0036811	0.002301	0.00152588	0.00315651	0.0060897	-0.00310507	0.00298463
BIOCARTA_SPPA_PATHWAY	0.00268791	0.00141827	0.00126963	0.00410618	0.00395754	0.00673103	0.00159675	0.00832778	0.00553471	0.00292882	0.000757685	0.00260378	0.00336147
REACTOME_CD28_CO_STIMULATION	0.00266571	0.00183676	0.00082895	0.00450247	0.00349466	0.00899651	0.00331379	0.0123103	-0.00140844	-0.000524687	0.00490611	0.0030676	0.00797371
KEGG_PYRUVATE_METABOLISM	0.0026468	-0.00347075	0.00611754	-0.000823951	0.00876434	-0.00375807	0.00977792	0.00601985	0.00861322	0.00791282	2.30264e-05	0.00891277	0.0089358
KEGG_AMINOACYL_TRNA_BIOSYNTHESIS	0.00262266	0.000841958	0.00178071	0.00346462	0.00440337	0.000504896	0.00511392	0.00561882	0.00625049	0.000125426	-0.000541331	0.000711259	0.000169928
BIOCARTA_TFF_PATHWAY	0.00260563	0.000702947	0.00190269	0.00330858	0.00450832	0.00106733	0.0049462	0.00601352	0.00777653	0.00656843	0.00341063	0.00449436	0.00790499
BIOCARTA_HIVNEF_PATHWAY	0.00259202	0.00162034	0.000971681	0.00421236	0.0035637	0.00383597	0.00384944	0.00768541	0.0108495	0.000948304	-0.00191989	0.00110817	-0.000811722
BIOCARTA_ACH_PATHWAY	0.00258896	-0.00386079	0.00644975	-0.00127183	0.00903872	-0.0101487	0.0137233	0.00357456	0.00947038	0.00296866	-0.00492951	0.00436952	-0.000559994
REACTOME_POST_TRANSLATIONAL_PROTEIN_MODIFICATION	0.00257981	0.00398695	-0.00140714	0.00656676	0.00117268	0.0106545	-0.00395963	0.00669483	0.008803	0.0059061	0.00761007	0.00171066	0.00932073
BIOCARTA_CXCR4_PATHWAY	0.00257775	-0.000466243	0.00304399	0.0021115	0.00562174	-0.00014074	0.00212383	0.00198309	0.007829	0.00068009	0.00271754	0.00113285	0.00385039
BIOCARTA_CASPASE_PATHWAY	0.00253101	0.00212535	0.000405661	0.00465636	0.00293667	0.0033676	0.00202672	0.00539432	0.00445703	0.00254052	0.00248489	-7.81328e-05	0.00240676
BIOCARTA_NO2IL12_PATHWAY	0.00241983	-0.000954744	0.00337458	0.00146509	0.00579441	0.000822592	0.00491963	0.00574223	0.00727173	0.000413445	0.00607285	0.000122934	0.00619578
KEGG_TYPE_II_DIABETES_MELLITUS	0.00241596	-0.00209788	0.00451384	0.000318076	0.00692981	-0.00281222	0.00521022	0.002398	0.00447205	-0.00292268	-0.00223634	0.00292582	0.000689487
REACTOME_TRANSCRIPTION_OF_THE_HIV_GENOME	0.00237646	0.00101335	0.00136311	0.00338982	0.00373957	0.00293371	0.00134229	0.004276	0.000159422	0.00121346	0.00284336	0.000830282	0.00367364
REACTOME_COLLAGEN_MEDIATED_ACTIVATION_CASCADE	0.00234874	0.00232652	2.22174e-05	0.00467525	0.00237095	0.0060278	-0.00348562	0.00254219	0.00447864	0.00153499	0.0010628	0.00167595	0.00273875
KEGG_APOPTOSIS	0.00228745	0.000790407	0.00149704	0.00307785	0.00378449	0.00348696	0.000710638	0.0041976	0.00392445	0.00452468	0.00121113	0.00460022	0.00581135
REACTOME_M_G1_TRANSITION	0.00227694	-0.00244718	0.00472412	-0.00017024	0.00700105	-0.00290672	0.00781424	0.00490752	0.00484783	0.00317666	-0.000883199	0.0054972	0.004614
REACTOME_CLATHRIN_DERIVED_VESICLE_BUDDING	0.00226146	-0.00752786	0.00978932	-0.0052664	0.0120508	-0.0115683	0.0172347	0.00566634	0.0151312	0.010234	0.000424629	0.00782274	0.00824737
BIOCARTA_ATRBRCA_PATHWAY	0.00225925	-0.000701611	0.00296086	0.00155763	0.0052201	-0.00163054	0.00721328	0.00558274	0.0106991	0.00155508	-0.00503599	0.00284587	-0.00219012
BIOCARTA_NTHI_PATHWAY	0.00225024	-0.00344031	0.00569055	-0.00119006	0.00794079	-0.00278859	0.0102788	0.00749024	0.00361958	0.00387217	0.00387055	0.00649173	0.0103623
REACTOME_TRANSPORT_OF_RIBONUCLEOPROTEINS_INTO_THE_HOST_NUCLEUS	0.00221427	-0.00258329	0.00479756	-0.000369019	0.00701183	-0.00283903	0.00481352	0.00197449	0.00639937	0.00462028	0.0018984	0.00419638	0.00609478
REACTOME_GLUCAGON_TYPE_LIGAND_RECEPTORS	0.00215297	-0.00652715	0.00868013	-0.00437418	0.0108331	-0.00805732	0.0139844	0.0059271	0.00473658	0.00473308	-0.00604719	0.0111253	0.00507815
BIOCARTA_IL6_PATHWAY	0.00213442	0.00599265	-0.00385824	0.00812707	-0.00172382	0.00953782	-0.00630946	0.00322837	0.00640248	0.000232621	0.00430418	-0.00208514	0.00221903
BIOCARTA_NFAT_PATHWAY	0.00213219	-0.00109279	0.00322498	0.0010394	0.00535717	-0.0014867	0.0034939	0.00200719	0.0124289	-0.000641464	-0.00442114	0.0015126	-0.00290854
REACTOME_EXTENSION_OF_TELOMERES	0.00204075	0.00711245	-0.00507171	0.0091532	-0.00303096	0.0145479	-0.00848011	0.00606778	0.00299213	0.00562628	0.00304139	-0.000534161	0.00250723
BIOCARTA_PAR1_PATHWAY	0.00203831	-0.00483576	0.00687407	-0.00279745	0.00891238	-0.00518555	0.0122752	0.00708965	-0.00042603	0.0011238	-0.00157923	0.00636813	0.0047889
REACTOME_CAM_PATHWAY	0.00200445	-0.00207782	0.00408227	-7.33621e-05	0.00608672	-0.000930501	0.00777697	0.00684647	-0.000530789	0.00293849	0.00267398	0.00359784	0.00627182
BIOCARTA_TPO_PATHWAY	0.00195572	0.00591011	-0.00395438	0.00786583	-0.00199866	0.00997003	-0.00707038	0.00289965	0.0063385	0.00409749	0.00803339	-0.0016502	0.00638319
KEGG_FC_EPSILON_RI_SIGNALING_PATHWAY	0.001922	0.00273187	-0.000809873	0.00465387	0.00111212	0.00748938	-0.00482168	0.0026677	0.00326406	-0.00439209	-0.000571287	0.00112731	0.000556022
KEGG_VIBRIO_CHOLERAE_INFECTION	0.00190445	-0.00362948	0.00553393	-0.00172502	0.00743839	-0.00769022	0.00716745	-0.000522775	0.00487054	0.0068646	0.000412757	0.00678246	0.00719522
BIOCARTA_RAC1_PATHWAY	0.00190128	-0.00393681	0.00583809	-0.00203553	0.00773937	-0.00556268	0.0135507	0.00798802	0.0051295	0.00878579	0.00339294	0.0108881	0.014281
BIOCARTA_VEGF_PATHWAY	0.00180294	-0.000520101	0.00232304	0.00128284	0.00412599	0.00290135	0.00395368	0.00685504	0.00370451	-0.00129631	0.00341818	-0.00144269	0.00197549
KEGG_LYSINE_DEGRADATION	0.0017911	0.00130254	0.000488562	0.00309364	0.00227967	0.00519695	0.00149693	0.00669388	0.00289328	0.00704081	0.00152633	0.00220152	0.00372785
REACTOME_SEMA4D_INDUCED_CELL_MIGRATION_AND_GROWTH_CONE_COLLAPSE	0.00174431	0.000702938	0.00104137	0.00244725	0.00278569	0.00497325	0.00537554	0.0103488	-0.00111956	0.00370235	0.00237867	0.00726921	0.00964788
REACTOME_LAGGING_STRAND_SYNTHESIS	0.00173614	0.00518087	-0.00344474	0.00691701	-0.0017086	0.00962556	-0.00586786	0.0037577	0.0053788	0.00418188	0.000470108	0.000310822	0.00078093
REACTOME_FORMATION_OF_TUBULIN_FOLDING_INTERMEDIATES_BY_CCT_TRIC	0.00169267	0.00507325	-0.00338058	0.00676592	-0.00168791	0.010988	-0.00681891	0.00416906	-0.0004741	-0.00435323	0.00751201	-0.00932694	-0.00181494
KEGG_SMALL_CELL_LUNG_CANCER	0.00167493	-0.00911219	0.0107871	-0.00743726	0.0124621	-0.0129946	0.0226638	0.0096692	0.00592988	0.00045687	-0.00282249	0.00874774	0.00592525
REACTOME_TRANSCRIPTION_COUPLED_NER	0.00163041	0.00336226	-0.00173186	0.00499267	-0.000101448	0.00862943	-0.00395315	0.00467628	0.00461841	0.00434963	0.0052767	0.00206476	0.00734146
REACTOME_TOLL_LIKE_RECEPTOR_9_CASCADE	0.00162731	-0.00523892	0.00686623	-0.00361161	0.00849354	-0.00752784	0.012598	0.00507016	-0.00331922	0.00255984	-0.00140701	0.00849581	0.0070888
KEGG_COMPLEMENT_AND_COAGULATION_CASCADES	0.0015835	-0.00451888	0.00610238	-0.00293538	0.00768588	-0.0035403	0.0108835	0.00734322	0.0101486	0.00753286	-0.0059356	0.00565644	-0.000279165
KEGG_PRIMARY_IMMUNODEFICIENCY	0.00150036	0.00153356	-3.31944e-05	0.00303392	0.00146717	0.000997774	0.000991056	0.00198883	-0.00273111	0.000975127	0.00270324	0.000299098	0.00300233
BIOCARTA_IL2RB_PATHWAY	0.00148584	0.00131517	0.000170678	0.00280101	0.00165652	0.00386534	0.000589618	0.00445495	-0.00832545	0.00294339	0.00555646	0.00343152	0.00898799
KEGG_AUTOIMMUNE_THYROID_DISEASE	0.00148272	0.00227192	-0.000789202	0.00375464	0.000693516	0.00793937	-0.00194911	0.00599026	-0.00593186	-0.00227088	0.00717564	-0.00488395	0.00229169
KEGG_NON_SMALL_CELL_LUNG_CANCER	0.00144263	-0.000604715	0.00204735	0.000837918	0.00348998	0.00313662	0.00366912	0.00680574	0.0043156	0.00521706	0.000319177	0.00413934	0.00445852
KEGG_INTESTINAL_IMMUNE_NETWORK_FOR_IGA_PRODUCTION	0.00143177	0.000144461	0.00128731	0.00157623	0.00271907	0.00473957	0.00319435	0.00793392	0.000393997	-0.00292269	0.00108779	0.00186191	0.00294971
REACTOME_PLC_GAMMA1_SIGNALLING	0.00142557	-0.000180821	0.00160639	0.00124475	0.00303195	0.00345871	0.000838205	0.00429691	0.00447535	0.00260475	0.000434731	0.00300175	0.00343648
REACTOME_STRIATED_MUSCLE_CONTRACTION	0.00138004	-0.00514511	0.00652515	-0.00376507	0.00790519	-0.0102585	0.0107869	0.000528421	0.0073328	0.0114796	-0.00305998	0.00990466	0.00684468
ST_ERK1_ERK2_MAPK_PATHWAY	0.0013595	-0.00124353	0.00260304	0.000115969	0.00396254	-0.000177838	0.0011205	0.000942659	0.00178598	0.0056785	-0.00327703	0.00347554	0.000198511
REACTOME_TRNA_AMINOACYLATION	0.0013408	4.58427e-05	0.00129496	0.00138665	0.00263576	-0.000814979	0.00414407	0.00332909	-0.000505345	-0.00262733	-0.000785802	0.00186373	0.00107793
REACTOME_PYRIMIDINE_METABOLISM	0.0013306	-0.00274729	0.00407789	-0.00141669	0.00540849	-0.000787729	0.00829245	0.00750472	-0.000370053	0.00193458	-0.00448968	0.00747965	0.00298997
SIG_PIP3_SIGNALING_IN_CARDIAC_MYOCTES	0.00130176	-0.00977765	0.0110794	-0.00847589	0.0123812	-0.0120365	0.0177976	0.00576108	0.00544947	-0.00132364	-0.0102426	0.00730252	-0.00294012
KEGG_ALLOGRAFT_REJECTION	0.00130063	0.000816024	0.000484606	0.00211665	0.00178523	0.00614746	0.00243619	0.00858366	-0.0028737	7.19991e-05	0.00772252	-0.00320259	0.00451994
REACTOME_TOLL_LIKE_RECEPTOR_4_CASCADE	0.00117628	-0.00372051	0.00489679	-0.00254423	0.00607307	-0.00288808	0.00847951	0.00559143	-0.00385157	-0.000143709	-0.00578164	0.00546718	-0.000314464
REACTOME_CELLEXTRACELLULAR_MATRIX_INTERACTIONS	0.00116742	-0.0035497	0.00471712	-0.00238228	0.00588454	-0.00627319	0.00352372	-0.00274947	-0.000457688	0.00169935	-0.0053132	0.00453392	-0.000779278
KEGG_LONG_TERM_DEPRESSION	0.00111852	-0.00263573	0.00375425	-0.00151721	0.00487277	-0.00118189	0.00938642	0.00820453	-0.00155548	0.00365766	-0.00056735	0.00847783	0.00791048
BIOCARTA_MYOSIN_PATHWAY	0.00110512	-0.00333706	0.00444219	-0.00223194	0.00554731	-0.000610415	0.00686032	0.0062499	0.00441945	0.0123907	-0.000150854	0.0099089	0.00975804
REACTOME_SIGNALING_BY_EGFR	0.00107577	0.000311271	0.000764497	0.00138704	0.00184026	0.00222978	-0.00143963	0.000790145	0.00872034	0.00461223	-0.00298464	0.00176137	-0.00122327
ST_WNT_CA2_CYCLIC_GMP_PATHWAY	0.00103884	0.000730874	0.000307966	0.00176971	0.00134681	0.00376066	0.00137434	0.005135	-0.00630984	-0.00442205	-0.00210427	-0.000967608	-0.00307188
REACTOME_G_BETA_GAMMA_SIGNALLING_THROUGH_PLC_BETA	0.00100668	-0.00545891	0.00646559	-0.00445224	0.00747226	-0.0084484	0.0097759	0.0013275	-0.000630032	0.003901	-0.000585478	0.00594243	0.00535695
REACTOME_INTRINSIC_PATHWAY	0.000942616	-0.00244632	0.00338893	-0.0015037	0.00433155	-0.00624284	0.0053737	-0.000869133	0.00874931	0.000836236	-0.00707208	0.00488552	-0.00218655
REACTOME_NCAM1_INTERACTIONS	0.000940522	-0.00351802	0.00445854	-0.0025775	0.00539906	-0.000922565	0.00634217	0.00541961	-0.000602579	-0.00688557	-0.00208567	0.00150692	-0.000578751
REACTOME_FORMATION_OF_THE_TERNARY_COMPLEX_AND_SUBSEQUENTLY_THE_43S_COMPLEX	0.000924855	0.00363777	-0.00271292	0.00456263	-0.00178806	0.00395296	-0.00382739	0.000125562	-0.00404841	-0.0067161	-0.00071001	-0.00147546	-0.00218547
ST_PHOSPHOINOSITIDE_3_KINASE_PATHWAY	0.000884706	-0.00762408	0.00850879	-0.00673938	0.00939349	-0.015551	0.0172136	0.00166259	0.00721941	0.00562279	-0.00435616	0.00518396	0.0008278
BIOCARTA_EGF_PATHWAY	0.000880896	0.00348813	-0.00260723	0.00436902	-0.00172634	0.00580574	-0.00412202	0.00168372	0.000805481	0.00582649	0.00742578	-0.000261574	0.00716421
REACTOME_COSTIMULATION_BY_THE_CD28_FAMILY	0.000880233	-0.0079343	0.00881454	-0.00705407	0.00969477	-0.00964199	0.0161114	0.00646945	0.000903302	0.00448772	-0.000405143	0.00906852	0.00866338
REACTOME_PREFOLDIN_MEDIATED_TRANSFER_OF_SUBSTRATE_TO_CCT_TRIC	0.000866972	0.000341298	0.000525674	0.00120827	0.00139265	0.0056563	0.00320758	0.00886387	-0.00452061	-0.00132805	0.00740443	-0.00262856	0.00477587
REACTOME_G2_M_TRANSITION	0.000791336	0.00308894	-0.0022976	0.00388027	-0.00150626	0.0051649	-0.00376946	0.00139543	-0.00518116	0.00670524	0.00539394	0.00477969	0.0101736
REACTOME_SEMA4D_IN_SEMAPHORIN_SIGNALING	0.000787058	-0.00216324	0.00295029	-0.00137618	0.00373735	-0.000983802	0.00884447	0.00786067	-0.00109784	0.00723404	0.00107236	0.0102971	0.0113695
REACTOME_RNA_POLYMERASE_III_TRANSCRIPTION_TERMINATION	0.000729298	-0.00176364	0.00249293	-0.00103434	0.00322223	-0.000405493	0.00171243	0.00130694	0.0035445	-0.00203261	-0.00497721	-9.534e-05	-0.00507255
BIOCARTA_INFLAM_PATHWAY	0.000710442	0.00380096	-0.00309052	0.00451141	-0.00238008	0.00770947	-0.00711266	0.00059681	0.00362825	0.00710754	0.00911494	0.00156871	0.0106837
REACTOME_ACTIVATION_OF_ATR_IN_RESPONSE_TO_REPLICATION_STRESS	0.000692257	0.00845641	-0.00776415	0.00914867	-0.00707189	0.020042	-0.0115346	0.00850736	-0.00606438	-0.007	0.00268551	-0.00382412	-0.00113861
REACTOME_G_BETA_GAMMA_SIGNALLING_THROUGH_PI3KGAMMA	0.000656749	-0.00352722	0.00418397	-0.00287047	0.00484072	-0.00361602	0.00755612	0.00394009	-0.0045962	0.000737857	-3.97865e-06	0.00769217	0.00768819
REACTOME_BOTULINUM_NEUROTOXICITY	0.000647882	-0.0049087	0.00555658	-0.00426081	0.00620446	-0.00428704	0.0138619	0.00957488	-0.00546497	0.0032756	0.00310144	0.00605947	0.00916091
REACTOME_PHOSPHORYLATION_OF_CD3_AND_TCR_ZETA_CHAINS	0.00062785	-0.0066116	0.00723945	-0.00598376	0.0078673	-0.00759713	0.0126499	0.00505275	0.00225386	0.00513152	0.00366553	0.0050148	0.00868033
REACTOME_CDC20_PHOSPHO_APC_MEDIATED_DEGRADATION_OF_CYCLIN_A	0.00062118	-0.00507287	0.00569405	-0.00445169	0.00631523	-0.00755663	0.0103607	0.00280402	0.00297919	0.000375398	-0.000102029	0.00303898	0.00293695
BIOCARTA_P38MAPK_PATHWAY	0.000615089	0.0011753	-0.000560209	0.00179039	5.48799e-05	0.00105359	-0.00157789	-0.000524292	0.00475482	0.000238105	-0.00226554	0.000900478	-0.00136506
REACTOME_LYSOSOME_VESICLE_BIOGENESIS	0.000597995	0.000869054	-0.000271059	0.00146705	0.000326936	0.00202853	-0.00315183	-0.0011233	0.00415535	0.00093073	-0.000801297	-0.00157423	-0.00237552
REACTOME_CD28_DEPENDENT_PI3K_AKT_SIGNALING	0.000559592	-0.00508694	0.00564653	-0.00452735	0.00620612	-0.00554838	0.0117653	0.00621689	-0.000963848	-0.00354584	-0.000557549	0.00566424	0.0051067
KEGG_BIOSYNTHESIS_OF_UNSATURATED_FATTY_ACIDS	0.000557788	-0.00442113	0.00497892	-0.00386334	0.00553671	-0.00243009	0.00944736	0.00701727	-0.00165769	0.00728128	0.00184409	0.00673355	0.00857764
REACTOME_VPR_MEDIATED_NUCLEAR_IMPORT_OF_PICS	0.000507695	-0.002179	0.0026867	-0.00167131	0.00319439	-0.00179356	0.0015792	-0.000214356	-0.000437016	0.000570377	0.00180238	0.00246994	0.00427232
REACTOME_POST_NMDA_RECEPTOR_ACTIVATION_EVENTS	0.000490987	-0.000409682	0.000900669	8.13044e-05	0.00139166	0.00250242	0.000431896	0.00293432	0.00406113	0.0100631	0.00105346	0.00491565	0.00596912
BIOCARTA_ECM_PATHWAY	0.000450723	-0.00630342	0.00675414	-0.00585269	0.00720486	-0.00834799	0.00958134	0.00123336	0.00738185	0.00674761	-0.00408065	0.00766552	0.00358487
KEGG_PPAR_SIGNALING_PATHWAY	0.000411197	-0.00130929	0.00172048	-0.000898089	0.00213168	-0.00361874	0.00113467	-0.00248407	-0.000882893	0.00130879	-0.00102867	0.00251817	0.0014895
BIOCARTA_TCR_PATHWAY	0.000383425	-0.00634418	0.00672761	-0.00596076	0.00711103	-0.00597778	0.0135974	0.00761959	-0.00677378	0.0015799	-0.00402648	0.0103311	0.00630466
KEGG_PENTOSE_PHOSPHATE_PATHWAY	0.000375139	0.000654841	-0.000279702	0.00102998	9.54375e-05	0.00220881	-0.000933559	0.00127525	-0.00703102	0.00343435	0.00674401	-0.000366048	0.00637797
KEGG_ALDOSTERONE_REGULATED_SODIUM_REABSORPTION	0.000266199	-0.00449991	0.0047661	-0.00423371	0.0050323	-0.00465543	0.00754224	0.00288681	0.00469357	0.00304352	-0.000260798	0.0067107	0.0064499
REACTOME_DOWN_STREAM_SIGNAL_TRANSDUCTION	0.00026527	0.000873059	-0.000607789	0.00113833	-0.00034252	0.00153838	-0.00331273	-0.00177434	0.0102542	0.00498034	0.00795962	-0.00208093	0.00587869
REACTOME_AUTODEGRADATION_OF_CDH1_BY_CDH1_APC	0.000250053	-0.00264511	0.00289517	-0.00239506	0.00314522	-0.00321244	0.00464681	0.00143437	0.0010142	-0.00078541	-0.000226706	0.000166545	-6.01602e-05
REACTOME_SIGNALING_BY_WNT	0.000235487	-0.00340399	0.00363948	-0.0031685	0.00387496	-0.00456468	0.00354921	-0.00101547	0.00213949	0.0028891	-0.00297842	0.00414735	0.00116893
KEGG_PROTEASOME	0.000209653	0.00225973	-0.00205008	0.00246938	-0.00184042	0.00678969	-0.00580202	0.000987662	-0.000672693	-0.00195749	0.00322111	-0.00260526	0.000615845
BIOCARTA_CERAMIDE_PATHWAY	0.000161622	0.00557336	-0.00541173	0.00573498	-0.00525011	0.00949803	-0.0103059	-0.000807852	0.00353658	-0.000672295	0.000952815	-0.00259838	-0.00164557
REACTOME_REGULATION_OF_LIPID_METABOLISM_BY_PEROXISOME_PROLIFERATOR_ACTIVATED_RECEPTOR_ALPHA	0.000110239	-0.004018	0.00412824	-0.00390776	0.00423848	-0.0064128	0.00929282	0.00288003	-0.000238615	0.0046753	0.000495464	0.00586075	0.00635622
REACTOME_G_PROTEIN_ACTIVATION	8.87321e-05	-0.00134248	0.00143121	-0.00125375	0.00151995	0.000196245	0.0021951	0.00239135	-0.00859475	-0.00554118	-0.00547649	0.00219885	-0.00327764
REACTOME_STABILIZATION_OF_P53	5.59608e-05	-0.000134922	0.000190883	-7.89615e-05	0.000246844	-0.000226531	-0.00198107	-0.0022076	-0.00019118	0.00264781	0.00142848	-0.00036112	0.00106736
REACTOME_MRNA_SPLICING_MINOR_PATHWAY	8.72824e-07	-0.000789527	0.0007904	-0.000788654	0.000791273	-0.00105825	0.00215363	0.00109539	-0.00669599	-0.00256075	0.000779357	0.000408615	0.00118797
REACTOME_REGULATION_OF_APC_ACTIVATORS_BETWEEN_G1_S_AND_EARLY_ANAPHASE	-8.82666e-05	-0.00321803	0.00312977	-0.0033063	0.0030415	-0.0042906	0.00487235	0.000581755	0.000341557	-0.000755139	0.000507439	-0.000165535	0.000341904
REACTOME_ABORTIVE_ELONGATION_OF_HIV1_TRANSCRIPT_IN_THE_ABSENCE_OF_TAT	-0.000131997	0.00397108	-0.00410308	0.00383909	-0.00423508	0.0107644	-0.0071623	0.00360209	-0.0095234	-0.00475592	8.5489e-05	-0.00562453	-0.00553904
BIOCARTA_CSK_PATHWAY	-0.000151622	-0.00984446	0.00969284	-0.00999608	0.00954122	-0.0151184	0.0182985	0.00318009	-0.000826797	-0.000461246	-0.003712	0.0065898	0.0028778
REACTOME_REGULATION_OF_ORNITHINE_DECARBOXYLASE	-0.000163931	-0.00127184	0.00110791	-0.00143577	0.000943979	-0.000288594	5.04509e-05	-0.000238143	0.00289588	-0.000921237	0.0008957	-0.000271425	0.000624274
KEGG_RIG_I_LIKE_RECEPTOR_SIGNALING_PATHWAY	-0.000170506	-0.00101479	0.000844286	-0.0011853	0.000673779	-0.00213781	0.00141565	-0.00072216	-0.00159982	-0.00123189	8.98492e-05	0.00186906	0.00195891
SIG_CHEMOTAXIS	-0.000192406	0.000644797	-0.000837204	0.000452391	-0.00102961	0.005174	-0.00342472	0.00174928	0.00285005	0.00199361	0.00216603	-0.00161556	0.00055047
REACTOME_ACTIVATED_TLR4_SIGNALLING	-0.000225903	-0.00385839	0.00363249	-0.00408429	0.00340658	-0.0046136	0.00658946	0.00197586	-0.00772211	0.00153612	-0.00808343	0.00532394	-0.00275949
REACTOME_METABOLISM_OF_RNA	-0.000285496	-0.00294234	0.00265685	-0.00322784	0.00237135	-0.00499935	0.00328767	-0.00171168	0.00564883	-0.00150854	-0.00359831	0.0013489	-0.00224941
BIOCARTA_BIOPEPTIDES_PATHWAY	-0.000311143	0.00150292	-0.00181407	0.00119178	-0.00212521	0.00405838	-0.00320847	0.000849913	-0.00385358	-0.00364512	-0.00100252	-0.00402997	-0.00503249
REACTOME_UNFOLDED_PROTEIN_RESPONSE	-0.000327404	-0.00464187	0.00431446	-0.00496927	0.00398706	-0.00720853	0.00645706	-0.00075147	-3.29849e-05	-0.000567064	-0.00585584	0.00583948	-1.63633e-05
KEGG_GRAFT_VERSUS_HOST_DISEASE	-0.000384241	0.000151942	-0.000536183	-0.0002323	-0.000920424	0.00193938	-0.00125257	0.000686802	-0.00476665	-0.0032117	0.00620942	-0.00298111	0.00322831
BIOCARTA_NO1_PATHWAY	-0.000406247	-0.0112875	0.0108813	-0.0116937	0.010475	-0.0202061	0.0217071	0.00150099	0.00284489	0.00720906	-0.00688933	0.014713	0.00782364
REACTOME_EFFECTS_OF_PIP2_HYDROLYSIS	-0.000448749	-0.0100911	0.00964232	-0.0105398	0.00919357	-0.0130038	0.0163738	0.00336995	0.00672622	-0.000315834	-0.00751061	0.0109129	0.00340234
KEGG_VEGF_SIGNALING_PATHWAY	-0.000454061	-0.00687238	0.00641832	-0.00732644	0.00596426	-0.00693267	0.0104176	0.00348496	0.00406252	0.00135186	-0.00269191	0.0052928	0.00260089
REACTOME_REGULATION_OF_GLUCOKINASE_BY_GLUCOKINASE_REGULATORY_PROTEIN	-0.000460974	-0.00252353	0.00206255	-0.0029845	0.00160158	-0.00288602	0.000805444	-0.00208058	-0.000357184	0.000367207	0.00166707	0.00110108	0.00276815
REACTOME_MITOCHONDRIAL_TRNA_AMINOACYLATION	-0.000479592	-0.000202208	-0.000277384	-0.0006818	-0.000756976	-0.00145836	0.000154059	-0.0013043	-0.00270254	0.000409017	-0.00103577	0.00253634	0.00150057
REACTOME_ACTIVATION_OF_THE_PRE_REPLICATIVE_COMPLEX	-0.000584714	-0.000655098	7.03839e-05	-0.00123981	-0.00051433	-0.000844146	0.00103851	0.000194367	0.00207531	-0.00105339	-0.00822001	0.00609991	-0.00212011
KEGG_NOTCH_SIGNALING_PATHWAY	-0.000620494	-0.00297304	0.00235255	-0.00359353	0.00173205	-0.00145913	0.00703521	0.00557608	-0.0106372	-0.00020064	0.00376584	0.00269894	0.00646478
REACTOME_MYOGENESSIS	-0.000630579	-0.00864377	0.00801319	-0.00927435	0.00738261	-0.0121925	0.0148633	0.00267082	0.000669828	0.00289623	-0.000270002	0.00776247	0.00749246
KEGG_VIRAL_MYOCARDITIS	-0.000633375	-0.0084615	0.00782813	-0.00909488	0.00719475	-0.00989384	0.0191111	0.0092173	-0.00351637	-0.00132115	-0.0104222	0.00871583	-0.00170636
REACTOME_SIGNALLING_TO_ERKS	-0.00064294	-0.00302727	0.00238433	-0.00367021	0.00174139	-0.00463074	0.00441981	-0.000210932	-0.00292643	0.00190637	-0.00398884	0.00423577	0.000246933
KEGG_PYRIMIDINE_METABOLISM	-0.000677438	-0.0034252	0.00274776	-0.00410264	0.00207032	-0.00585339	0.00703969	0.0011863	-0.00111852	0.00398215	-0.00475155	0.00835201	0.00360046
BIOCARTA_PGC1A_PATHWAY	-0.000703075	-0.000548986	-0.00015409	-0.00125206	-0.000857165	0.0024867	-0.00323294	-0.000746246	-0.000965772	-0.00414686	-0.000286035	-0.00163833	-0.00192437
REACTOME_PYRUVATE_METABOLISM_AND_TCA_CYCLE	-0.000732628	-0.00140021	0.000667579	-0.00213283	-6.50494e-05	-0.00231392	0.00523845	0.00292453	-0.0027873	-0.000431063	-0.00130557	-0.000628561	-0.00193413
REACTOME_G1_S_TRANSITION	-0.000766364	-0.00300289	0.00223653	-0.00376925	0.00147016	-0.00379619	0.00241065	-0.00138553	-0.000285044	0.000616827	-0.00385206	0.00342395	-0.000428109
REACTOME_SCF_BETA_TRCP_MEDIATED_DEGRADATION_OF_EMI1	-0.000790499	-0.0017099	0.000919404	-0.0025004	0.000128905	-0.00131355	-0.000694922	-0.00200847	-0.00259211	-0.00350957	-0.000159383	-0.00282488	-0.00298427
KEGG_N_GLYCAN_BIOSYNTHESIS	-0.000799412	0.00129312	-0.00209253	0.000493704	-0.00289194	-0.00039153	-0.00750693	-0.00789846	0.0114523	0.00150405	-0.000957149	-0.000532338	-0.00148949
KEGG_GNRH_SIGNALING_PATHWAY	-0.000894511	-0.0031791	0.00228459	-0.00407361	0.00139008	-0.00313696	0.00126221	-0.00187475	-0.00270615	0.000722374	0.00143886	0.000402757	0.00184162
BIOCARTA_EDG1_PATHWAY	-0.000920489	0.00681573	-0.00773622	0.00589525	-0.00865671	0.0135206	-0.0176463	-0.00412571	0.00178109	-0.00566255	0.0097262	-0.011114	-0.0013878
BIOCARTA_MAPK_PATHWAY	-0.000947786	0.000367841	-0.00131563	-0.000579945	-0.00226341	-0.000520913	-0.00276874	-0.00328965	0.00436778	0.000160758	-0.000945722	0.000185443	-0.00076028
BIOCARTA_PDGF_PATHWAY	-0.000949964	0.00188437	-0.00283433	0.000934402	-0.00378429	0.00149736	-0.005531	-0.00403364	-0.000593689	0.00623746	0.00786247	-0.00110245	0.00676002
BIOCARTA_NFKB_PATHWAY	-0.00100121	-0.00144304	0.000441825	-0.00244425	-0.000559387	-0.00132614	0.00167598	0.000349842	-0.00555076	0.000926793	0.000154979	0.00198744	0.00214242
REACTOME_LATE_PHASE_OF_HIV_LIFE_CYCLE	-0.00101764	-0.00104306	2.54218e-05	-0.00206069	-0.000992214	-0.00082848	-0.00231672	-0.0031452	-0.00182087	-0.00174018	-0.000223672	-0.000500876	-0.000724547
BIOCARTA_VIP_PATHWAY	-0.00102844	-0.00494242	0.00391399	-0.00597086	0.00288555	-0.00809319	0.00161742	-0.00647577	0.00264854	0.00578957	-0.000624703	0.00435049	0.00372579
KEGG_CHRONIC_MYELOID_LEUKEMIA	-0.00103662	-0.0021974	0.00116078	-0.00323403	0.000124154	0.000348791	-0.000414534	-6.57435e-05	-0.0050761	0.00235782	0.00131305	0.00554151	0.00685456
REACTOME_CYTOSOLIC_TRNA_AMINOACYLATION	-0.00109949	0.00153201	-0.0026315	0.000432526	-0.00373098	0.000929494	-0.0027137	-0.00178421	-0.000656563	-0.00614819	-0.000895781	-0.00466245	-0.00555823
SIG_BCR_SIGNALING_PATHWAY	-0.00114505	-0.00422249	0.00307744	-0.00536754	0.0019324	-0.00814489	0.00302775	-0.00511714	0.00102383	-0.0023802	-0.00293485	0.00462583	0.00169099
BIOCARTA_PROTEASOME_PATHWAY	-0.00115882	-0.00224424	0.00108542	-0.00340305	-7.33929e-05	1.1696e-05	0.000356788	0.000368484	-0.00587814	-6.51108e-05	-0.00103643	0.00463944	0.00360301
REACTOME_GLUCONEOGENESIS	-0.00116187	0.000198133	-0.00136001	-0.000963742	-0.00252188	0.000772707	-0.000590224	0.000182483	-0.00112743	-0.00073931	-0.00325174	-0.000611152	-0.00386289
REACTOME_RNA_POLYMERASE_I_CHAIN_ELONGATION	-0.00121644	-0.00409309	0.00287665	-0.00530953	0.00166021	-0.00494025	0.0033571	-0.00158316	-0.00571846	-0.00236682	-0.00121803	0.00200962	0.000791592
KEGG_ERBB_SIGNALING_PATHWAY	-0.00134453	-0.00216544	0.000820908	-0.00350997	-0.000523624	-0.00195236	-0.00112312	-0.00307548	-0.00438412	0.000347764	0.00197769	-1.58077e-05	0.00196188
BIOCARTA_AMI_PATHWAY	-0.00147498	-4.02046e-05	-0.00143478	-0.00151519	-0.00290976	0.00671493	-0.00343288	0.00328205	-0.00519461	-0.00443953	0.00268091	-0.00515925	-0.00247834
REACTOME_CHAPERONIN_MEDIATED_PROTEIN_FOLDING	-0.00149757	-0.0024141	0.000916528	-0.00391168	-0.000581047	-0.00190584	0.00477352	0.00286768	-0.00432791	-0.0034033	0.0041575	-0.00144545	0.00271205
KEGG_MTOR_SIGNALING_PATHWAY	-0.00151303	0.00299118	-0.0045042	0.00147815	-0.00601723	0.00381777	-0.0100012	-0.00618346	-0.000356769	0.00108038	0.00390516	-0.00140046	0.0025047
BIOCARTA_CHREBP2_PATHWAY	-0.00158511	-0.00814494	0.00655983	-0.00973005	0.00497472	-0.0168687	0.00840501	-0.00846368	0.0064033	0.00429316	-0.00332345	0.00734858	0.00402513
REACTOME_AMINO_ACID_TRANSPORT_ACROSS_THE_PLASMA_MEMBRANE	-0.00161787	0.00380038	-0.00541825	0.00218251	-0.00703611	0.00931346	-0.0114065	-0.00209303	-0.00768279	-0.000414336	0.00296747	-0.00192585	0.00104162
REACTOME_METABOLISM_OF_VITAMINS_AND_COFACTORS	-0.00163942	-0.000917926	-0.00072149	-0.00255734	-0.00236091	0.00269739	-0.000330739	0.00236666	-0.00589776	-0.00143846	-0.000769083	0.000220263	-0.00054882
REACTOME_CYCLIN_E_ASSOCIATED_EVENTS_DURING_G1_S_TRANSITION_	-0.00164191	0.000476386	-0.0021183	-0.00116553	-0.00376021	0.00267183	-0.00604275	-0.00337092	-0.00496166	-0.00512675	0.00164344	-0.00335501	-0.00171157
REACTOME_HIV1_TRANSCRIPTION_ELONGATION	-0.00165088	0.00153199	-0.00318287	-0.000118887	-0.00483375	0.0022335	-0.00890071	-0.00666721	-0.00371948	0.00128065	0.000234044	-0.00151674	-0.00128269
BIOCARTA_IGF1R_PATHWAY	-0.00172097	-0.00412093	0.00239996	-0.00584191	0.000678991	-0.00561086	0.00474709	-0.000863764	-0.014375	-0.00524778	-0.00433265	0.0027123	-0.00162035
BIOCARTA_GH_PATHWAY	-0.00172379	-0.00115405	-0.000569735	-0.00287784	-0.00229352	-0.000304022	-0.00136219	-0.00166621	-0.00349053	-0.001767	0.00133297	0.00314242	0.00447539
BIOCARTA_DC_PATHWAY	-0.00175154	-0.00291484	0.00116331	-0.00466638	-0.000588227	-0.00220702	0.00340825	0.00120123	-0.00670913	-0.00331543	0.000137668	0.000736008	0.000873676
BIOCARTA_NKCELLS_PATHWAY	-0.00180241	0.00271155	-0.00451396	0.000909142	-0.00631637	0.00419751	-0.00794679	-0.00374928	-0.00370836	-0.00162304	-0.00342275	0.00186095	-0.0015618
KEGG_CYTOSOLIC_DNA_SENSING_PATHWAY	-0.00180479	-0.000651012	-0.00115377	-0.0024558	-0.00295856	1.42545e-05	-0.00495917	-0.00494492	-0.00103724	0.00269094	0.00024611	0.0013265	0.00157261
BIOCARTA_INTEGRIN_PATHWAY	-0.00183308	-0.00550795	0.00367487	-0.00734103	0.00184179	-0.00870218	0.00580795	-0.00289423	-0.00622807	-0.00314094	-0.00214514	0.00520956	0.00306442
BIOCARTA_ALK_PATHWAY	-0.00183485	-0.00936872	0.00753387	-0.0112036	0.00569902	-0.0141205	0.0150935	0.000972975	0.0038777	-0.00104314	-0.00866519	0.00880602	0.00014083
REACTOME_TOLL_RECEPTOR_CASCADES	-0.0019109	-0.00710561	0.00519471	-0.0090165	0.00328381	-0.00736193	0.0109659	0.00360396	-0.0104093	0.00154313	-0.00212669	0.00906652	0.00693982
REACTOME_LIPOPROTEIN_METABOLISM	-0.00196508	-0.0090789	0.00711382	-0.011044	0.00514874	-0.0151437	0.0120136	-0.00313013	-0.00171942	8.80675e-05	-0.00527408	0.00650498	0.0012309
REACTOME_PLC_BETA_MEDIATED_EVENTS	-0.00201613	-0.00383883	0.0018227	-0.00585496	-0.00019343	-0.00278759	0.00364098	0.00085339	-0.0024644	-0.0017672	0.000917862	0.00297944	0.00389731
KEGG_RIBOSOME	-0.00212037	0.00330213	-0.0054225	0.00118176	-0.00754287	0.00348265	-0.00973265	-0.00624999	-0.00354738	-0.00900671	-0.0011261	-0.00883484	-0.00996094
REACTOME_RNA_POLYMERASE_I_TRANSCRIPTION_INITIATION	-0.00213755	-0.00896309	0.00682553	-0.0111006	0.00468798	-0.0143569	0.00956601	-0.00479086	-0.00149037	-0.000939804	-0.00517972	0.00759763	0.0024179
KEGG_PATHOGENIC_ESCHERICHIA_COLI_INFECTION	-0.00219336	-0.00617594	0.00398258	-0.00836931	0.00178922	-0.010837	0.0113785	0.000541465	-0.00578859	-0.00556821	-0.00128263	0.00235589	0.00107326
REACTOME_PLATELET_DEGRANULATION	-0.00223846	-0.00190931	-0.000329153	-0.00414778	-0.00256762	0.00165714	-0.000479509	0.00117763	-0.00754822	0.000233828	0.00195527	0.00128655	0.00324182
REACTOME_SNRNP_ASSEMBLY	-0.00232331	-0.00470865	0.00238533	-0.00703196	6.202e-05	-0.00720639	0.00291935	-0.00428704	-0.00235346	0.00112462	-0.00211493	0.00489283	0.0027779
BIOCARTA_LAIR_PATHWAY	-0.00232452	-0.00455259	0.00222807	-0.00687711	-9.64575e-05	-0.00934038	0.000896096	-0.00844428	-0.00581618	-0.00712976	-0.00641633	0.00303041	-0.00338592
REACTOME_HIV_LIFE_CYCLE	-0.00235888	-0.000437037	-0.00192184	-0.00279592	-0.00428072	-0.00074047	-0.00459987	-0.00534034	-0.00634565	-0.00552251	0.000634539	-0.00364509	-0.00301055
BIOCARTA_INTRINSIC_PATHWAY	-0.00243117	-0.000806565	-0.00162461	-0.00323774	-0.00405578	0.00205473	-0.00324375	-0.00118901	-0.00874912	-0.000987004	0.00147777	-0.00375018	-0.00227241
REACTOME_CONVERSION_FROM_APC_CDC20_TO_APC_CDH1_IN_LATE_ANAPHASE	-0.00246249	-0.00546282	0.00300032	-0.00792531	0.00053783	-0.00841829	0.00369182	-0.00472647	-0.00616631	-0.00708911	-0.0082987	0.00117405	-0.00712465
BIOCARTA_ERK5_PATHWAY	-0.00248508	0.0016294	-0.00411448	-0.000855685	-0.00659956	0.00607591	-0.00791271	-0.0018368	-0.0187894	0.00327775	-0.000512248	-0.00230572	-0.00281797
KEGG_BASAL_CELL_CARCINOMA	-0.00248933	-0.00463098	0.00214166	-0.00712031	-0.000347667	-0.00461433	0.00519012	0.000575786	-0.013359	-0.00345638	-0.00353299	0.00129671	-0.00223628
REACTOME_SIGNALLING_TO_RAS	-0.00249587	-0.00187651	-0.000619358	-0.00437238	-0.00311523	-0.00509482	0.000491295	-0.00460353	-0.0109061	-0.00136169	-0.00119828	-0.000544452	-0.00174273
REACTOME_RNA_POLYMERASE_I_TRANSCRIPTION_TERMINATION	-0.00254284	-0.0078099	0.00526707	-0.0103527	0.00272423	-0.0117304	0.00633589	-0.00539454	-0.00217363	-0.00151148	-0.00425678	0.00597502	0.00171823
BIOCARTA_ATM_PATHWAY	-0.00256104	-0.00559582	0.00303478	-0.00815685	0.000473745	-0.00996389	0.00702826	-0.00293563	-8.94963e-05	0.00181295	-0.00441172	0.00624332	0.0018316
ST_MYOCYTE_AD_PATHWAY	-0.00261792	-0.000704812	-0.00191311	-0.00332273	-0.00453103	0.00271676	-0.00452947	-0.00181271	-0.00644542	-0.000798073	0.0101228	-0.000759264	0.00936353
REACTOME_ADP_SIGNALLING_THROUGH_P2Y_PURINOCEPTOR_1	-0.00262011	-0.00978767	0.00716756	-0.0124078	0.00454745	-0.0147523	0.0144492	-0.000303076	-0.00891268	-0.00566493	-0.00731501	0.00305723	-0.00425778
REACTOME_NEP_NS2_INTERACTS_WITH_THE_CELLULAR_EXPORT_MACHINERY	-0.00266236	-0.00308675	0.000424387	-0.00574911	-0.00223798	-0.0044089	-0.00224326	-0.00665216	-0.00705919	-0.000187985	0.00189824	0.00122419	0.00312243
REACTOME_MAP_KINASES_ACTIVATION_IN_TLR_CASCADE	-0.00277027	-0.0105913	0.00782104	-0.0133616	0.00505077	-0.0184438	0.0117639	-0.00667988	-0.00129762	-0.0030538	-0.00814521	0.00857563	0.000430413
KEGG_GLIOMA	-0.00289159	-0.00628684	0.00339525	-0.00917843	0.000503664	-0.00915729	0.00530141	-0.00385588	-0.00491582	0.00182425	-0.000483086	0.00403972	0.00355663
BIOCARTA_NKT_PATHWAY	-0.0029066	-0.00344108	0.000534476	-0.00634767	-0.00237212	-0.0057374	0.00194619	-0.00379121	-0.00209599	-0.00299939	-0.000280165	0.00146979	0.00118963
KEGG_ANTIGEN_PROCESSING_AND_PRESENTATION	-0.00301132	-0.00237639	-0.000634924	-0.00538771	-0.00364624	-0.00613687	-0.00148641	-0.00762328	-0.00810027	0.000103227	-0.00138362	-0.000111172	-0.00149479
BIOCARTA_IL12_PATHWAY	-0.00303805	-0.00605749	0.00301944	-0.00909554	-1.86134e-05	-0.00816421	0.00567473	-0.00248947	-0.013014	-0.00738933	-0.00551236	0.00289416	-0.0026182
BIOCARTA_BCR_PATHWAY	-0.00308791	-0.00810144	0.00501353	-0.0111894	0.00192561	-0.0141087	0.0100373	-0.00407142	-0.00363131	-0.00116519	-0.00500148	0.00693378	0.00193229
BIOCARTA_CREB_PATHWAY	-0.00311249	-0.00403755	0.000925063	-0.00715004	-0.00218743	-0.00481079	0.00244818	-0.00236261	-0.0147305	-0.00784681	-0.00370779	0.000141259	-0.00356654
BIOCARTA_UCALPAIN_PATHWAY	-0.00323196	-0.00476599	0.00153403	-0.00799795	-0.00169793	-0.0058846	0.000169983	-0.00571462	-0.0117605	-0.00634615	-0.0060541	0.00070793	-0.00534617
REACTOME_RNA_POLYMERASE_III_TRANSCRIPTION	-0.00326651	-0.00287875	-0.000387768	-0.00614526	-0.00365428	-0.00305482	-0.000809763	-0.00386459	-0.00889016	-0.00313078	-0.0012634	-0.000876345	-0.00213974
REACTOME_MYD88_CASCADE	-0.00330479	-0.00424398	0.000939193	-0.00754878	-0.0023656	-0.00588223	0.000703509	-0.00517872	-0.0146497	0.000993923	-0.00243082	0.00307665	0.000645827
BIOCARTA_GSK3_PATHWAY	-0.00331114	-0.000257515	-0.00305362	-0.00356866	-0.00636476	0.0013558	-0.0037297	-0.0023739	-0.00987762	-0.0114308	-0.00874335	-0.0020721	-0.0108154
BIOCARTA_PYK2_PATHWAY	-0.00334511	0.00201147	-0.00535658	-0.00133365	-0.00870169	0.0044292	-0.0101624	-0.00573316	-0.00557967	-0.00447115	0.00149697	-0.00284268	-0.00134572
BIOCARTA_IGF1MTOR_PATHWAY	-0.00334792	-0.00156399	-0.00178393	-0.00491191	-0.00513186	0.000197041	-0.00371143	-0.00351439	-0.00838941	-0.00814065	0.000721449	-0.00557589	-0.00485444
REACTOME_PD1_SIGNALING	-0.00338962	-0.00329431	-9.53174e-05	-0.00668393	-0.00348494	-0.00246168	-0.0040525	-0.00651418	-0.00142243	0.00747063	0.00403577	0.000733892	0.00476966
KEGG_RNA_POLYMERASE	-0.00340326	-0.00607503	0.00267177	-0.0094783	-0.000731494	-0.0121378	0.00283049	-0.00930729	-0.00357501	-0.0100759	-0.0102437	0.00218272	-0.00806094
REACTOME_OPIOID_SIGNALLING	-0.00345018	-0.0074308	0.00398062	-0.010881	0.000530438	-0.0090178	0.00515653	-0.00386128	-0.00900296	0.0020621	-0.00365712	0.00927866	0.00562154
BIOCARTA_MET_PATHWAY	-0.0034695	-0.00129787	-0.00217163	-0.00476737	-0.00564113	-0.00254173	-0.00653588	-0.00907761	-0.00263017	-0.00247706	-0.00222935	-0.00377183	-0.00600118
REACTOME_REGULATION_OF_INSULIN_LIKE_GROWTH_FACTOR_ACTIVITY_BY_INSULIN_LIKE_GROWTH_FACTOR_BINDING_PROTEINS	-0.00347067	0.00302046	-0.00649114	-0.000450207	-0.00996181	0.00728	-0.0113242	-0.0040442	-0.0111301	-0.00810348	-0.00187289	-0.00614313	-0.00801602
BIOCARTA_MPR_PATHWAY	-0.00367816	-0.00310223	-0.000575936	-0.00678039	-0.0042541	-0.00770331	-0.00139091	-0.00909422	-0.0008999	-0.00432369	-0.000178884	-0.000432962	-0.000611846
REACTOME_G2_M_CHECKPOINTS	-0.00370542	0.000371474	-0.0040769	-0.00333395	-0.00778232	0.00678049	-0.00596203	0.000818455	-0.00869195	-0.00836651	3.38808e-05	-0.0016705	-0.00163662
REACTOME_TOLL_LIKE_RECEPTOR_3_CASCADE	-0.00376566	-0.00954529	0.00577963	-0.013311	0.00201397	-0.01398	0.00740783	-0.00657215	-0.00468181	-0.00257783	-0.0074952	0.0072168	-0.000278397
ST_GAQ_PATHWAY	-0.00377317	0.00115372	-0.0049269	-0.00261945	-0.00870007	0.0027806	-0.00996835	-0.00718775	-0.00983078	-0.00445212	-0.000479443	-0.00198371	-0.00246315
REACTOME_THE_ROLE_OF_NEF_IN_HIV1_REPLICATION_AND_DISEASE_PATHOGENESIS	-0.00379689	-0.00725572	0.00345883	-0.0110526	-0.000338058	-0.0153792	0.00057509	-0.0148041	0.000177934	-0.00454926	-0.00705922	-0.00101741	-0.00807663
SIG_IL4RECEPTOR_IN_B_LYPHOCYTES	-0.00384903	-0.00234251	-0.00150652	-0.00619154	-0.00535554	-0.00644915	-0.00327798	-0.00972713	-0.0153191	-0.000756653	-0.00215937	-0.000976111	-0.00313548
REACTOME_RNA_POLYMERASE_III_TRANSCRIPTION_INITIATION_FROM_TYPE_2_PROMOTER	-0.00386944	-0.00228215	-0.00158728	-0.00615159	-0.00545672	-0.00377293	-0.00121938	-0.00499231	-0.00824232	-0.00245249	-0.00482584	0.00174679	-0.00307905
REACTOME_DARPP32_EVENTS	-0.00389542	-0.0117174	0.00782194	-0.0156128	0.00392652	-0.017368	0.0110501	-0.00631791	-0.00752712	-0.000115443	-0.00788586	0.00953892	0.00165306
REACTOME_P53_INDEPENDENT_DNA_DAMAGE_RESPONSE	-0.00389798	-0.00193959	-0.00195839	-0.00583757	-0.00585638	-0.00187148	-0.00561362	-0.0074851	-0.00832318	-0.00529546	-0.000784066	-0.00394653	-0.00473059
REACTOME_RNA_POLYMERASE_III_TRANSCRIPTION_INITIATION_FROM_TYPE_3_PROMOTER	-0.00396972	-0.00564871	0.00167898	-0.00961843	-0.00229074	-0.00983577	0.00369567	-0.0061401	-0.00831909	-0.00466557	-0.00236099	-0.00124101	-0.003602
BIOCARTA_KERATINOCYTE_PATHWAY	-0.00396995	0.00107859	-0.00504854	-0.00289136	-0.0090185	0.00371002	-0.0113976	-0.00768758	-0.00698053	0.00491885	0.00322801	-0.00252436	0.000703656
KEGG_BLADDER_CANCER	-0.00397356	-0.00546476	0.0014912	-0.00943831	-0.00248235	-0.00659394	0.00115798	-0.00543596	-0.00431288	-0.00277213	-0.0103667	0.00390559	-0.00646106
BIOCARTA_PPARA_PATHWAY	-0.00400352	-0.00592406	0.00192054	-0.00992758	-0.00208298	-0.0083435	0.00443157	-0.00391194	-0.00685573	-0.00426464	0.000183037	0.00256977	0.00275281
REACTOME_INACTIVATION_OF_APC_VIA_DIRECT_INHIBITION_OF_THE_APCOMPLEX	-0.00402313	-0.00698874	0.00296562	-0.0110119	-0.00105751	-0.0110597	0.00685201	-0.00420769	-0.0049657	-0.00539167	-0.00662257	0.00393509	-0.00268748
KEGG_HISTIDINE_METABOLISM	-0.00411273	-0.00414799	3.5261e-05	-0.00826071	-0.00407747	-0.0053308	-0.000432381	-0.00576318	-0.00999395	0.00307593	0.000643531	0.00413773	0.00478126
REACTOME_RNA_POLYMERASE_I_PROMOTER_CLEARANCE	-0.00424423	-0.00602952	0.00178528	-0.0102738	-0.00245895	-0.0102844	-0.000194899	-0.0104793	-0.0095729	0.000708828	-0.000568756	0.00332565	0.0027569
ST_WNT_BETA_CATENIN_PATHWAY	-0.00432756	-0.00533061	0.00100305	-0.00965817	-0.0033245	-0.0052438	0.000799897	-0.0044439	-0.00562664	-0.000171779	-0.00386506	0.00239634	-0.00146872
KEGG_GLYCOSAMINOGLYCAN_BIOSYNTHESIS_CHONDROITIN_SULFATE	-0.00439081	-0.00736766	0.00297685	-0.0117585	-0.00141396	-0.0092973	0.00716143	-0.00213586	-0.00325414	0.00135126	-0.00118918	0.0069115	0.00572232
BIOCARTA_DEATH_PATHWAY	-0.00440436	-0.00245485	-0.00194951	-0.00685921	-0.00635388	-0.00584885	-0.00356071	-0.00940956	-0.00813871	-0.00414545	-0.00445215	-0.000745329	-0.00519748
KEGG_ALPHA_LINOLENIC_ACID_METABOLISM	-0.00440634	0.000134373	-0.00454071	-0.00427197	-0.00894706	0.00482432	-0.0103909	-0.00556656	-0.0160161	-0.001103	0.00205201	-0.00150501	0.000547
REACTOME_REV_MEDIATED_NUCLEAR_EXPORT_OF_HIV1_RNA	-0.00460394	-0.0047248	0.00012086	-0.00932874	-0.00448308	-0.00796362	-0.000335079	-0.0082987	-0.0114647	-0.00127637	0.000597606	0.0021849	0.00278251
SIG_CD40PATHWAYMAP	-0.00470132	0.00232341	-0.00702473	-0.00237791	-0.0117261	0.00322835	-0.0146126	-0.0113842	-0.00785663	-0.00902376	-0.00259388	-0.00372088	-0.00631476
REACTOME_DUAL_INCISION_REACTION_IN_TC_NER	-0.00475425	-0.00696926	0.00221501	-0.0117235	-0.00253924	-0.0129871	0.00113887	-0.0118483	-0.00357623	0.000303768	-0.00170203	0.00249854	0.000796513
KEGG_CITRATE_CYCLE_TCA_CYCLE	-0.00480671	-0.00715416	0.00234745	-0.0119609	-0.00245926	-0.011254	0.00751232	-0.00374166	-0.00860687	-0.00543376	-0.0103481	0.00236997	-0.00797814
REACTOME_SIGNALING_BY_TGF_BETA	-0.00495198	0.00398263	-0.00893462	-0.000969349	-0.0138866	0.0100457	-0.0179164	-0.0078707	-0.014967	4.97187e-06	0.00425402	-0.0062416	-0.00198758
REACTOME_SIGNAL_AMPLIFICATION	-0.00509251	-0.0113691	0.00627663	-0.0164616	0.00118413	-0.0201877	0.00974048	-0.0104473	-0.00592763	-0.00535387	-0.00915079	0.00232082	-0.00682997
REACTOME_G_PROTEIN_BETA_GAMMA_SIGNALLING	-0.00510477	-0.0079258	0.00282102	-0.0130306	-0.00228375	-0.0129189	0.00306204	-0.00985681	-0.0103144	0.00246657	0.000623264	0.00658073	0.00720399
REACTOME_THROMBOXANE_SIGNALLING_THROUGH_TP_RECEPTOR	-0.00517738	-0.0100399	0.00486257	-0.0152173	-0.000314807	-0.016676	0.0085829	-0.00809311	-0.00841303	-0.00455552	-0.00557996	0.00193749	-0.00364247
BIOCARTA_G2_PATHWAY	-0.00518737	-0.0109122	0.00572482	-0.0160996	0.000537458	-0.0175258	0.00965982	-0.00786601	-0.0101865	-0.00688976	-0.0110224	0.00624114	-0.00478124
REACTOME_REGULATION_OF_INSULIN_SECRETION_BY_FREE_FATTY_ACIDS	-0.0052227	-0.00282078	-0.00240192	-0.00804348	-0.00762462	-0.00474717	-0.00863806	-0.0133852	-0.00342495	-0.0041179	0.00038086	-0.00520903	-0.00482817
REACTOME_FORMATION_OF_A_POOL_OF_FREE_40S_SUBUNITS	-0.0053064	0.00129425	-0.00660065	-0.00401216	-0.0119071	-0.00248942	-0.0126196	-0.015109	-0.0148417	-0.00890578	-0.00469548	-0.00594029	-0.0106358
BIOCARTA_RAS_PATHWAY	-0.00535022	0.00694454	-0.0122948	0.00159432	-0.017645	0.0120301	-0.0193062	-0.00727616	-0.0154255	0.00214234	0.00774543	-0.0104125	-0.00266706
KEGG_COLORECTAL_CANCER	-0.0053625	-0.00739103	0.00202852	-0.0127535	-0.00333398	-0.0160125	0.00593862	-0.0100739	-0.00359136	-0.00251865	-0.00621121	0.00460974	-0.00160147
REACTOME_REGULATION_OF_GENE_EXPRESSION_IN_BETA_CELLS	-0.00540291	-1.82267e-05	-0.00538468	-0.00542113	-0.0107876	-0.00441891	-0.0105926	-0.0150115	-0.00797883	-0.00425723	-0.00262312	-0.00479008	-0.0074132
KEGG_B_CELL_RECEPTOR_SIGNALING_PATHWAY	-0.00554901	-0.0108379	0.00528889	-0.0163869	-0.000260126	-0.0148884	0.00951501	-0.00537335	-0.00366164	0.00264368	-0.00312637	0.00910862	0.00598225
KEGG_NOD_LIKE_RECEPTOR_SIGNALING_PATHWAY	-0.00566427	-0.000672854	-0.00499142	-0.00633712	-0.0106557	-0.00175233	-0.00827276	-0.0100251	-0.0120107	0.00107908	0.00604935	0.00196383	0.00801318
REACTOME_APCDC20_MEDIATED_DEGRADATION_OF_CYCLIN_B	-0.00589175	-0.0042102	-0.00168155	-0.010102	-0.0075733	-0.00583218	-0.004865	-0.0106972	-0.00943319	-0.00953803	-0.0052063	-0.00243871	-0.007645
KEGG_GLYCOLYSIS_GLUCONEOGENESIS	-0.00612766	-0.00241653	-0.00371113	-0.00854419	-0.00983879	-0.00158908	-0.00477907	-0.00636814	-0.0143184	0.000908048	0.00225783	0.00153733	0.00379516
REACTOME_RNA_POLYMERASE_I_PROMOTER_ESCAPE	-0.00612949	-0.00779665	0.00166716	-0.0139261	-0.00446233	-0.0120444	0.000267028	-0.0117773	-0.0127036	-0.00467149	-0.00366323	0.00210914	-0.00155409
REACTOME_RNA_POLYMERASE_III_TRANSCRIPTION_INITIATION	-0.00618087	-0.00141671	-0.00476416	-0.00759759	-0.010945	-0.00301186	-0.00752137	-0.0105332	-0.0125041	-0.00230633	-0.000823834	-0.00235525	-0.00317909
BIOCARTA_NOS1_PATHWAY	-0.00625407	-0.00958527	0.0033312	-0.0158393	-0.00292286	-0.0154015	0.00776556	-0.0076359	-0.010031	0.00329751	-0.00132981	0.0117064	0.0103765
REACTOME_PHOSPHORYLATION_OF_THE_APC	-0.00636917	-0.0061887	-0.000180469	-0.0125579	-0.00654964	-0.00932188	-0.00145453	-0.0107764	-0.00991446	-0.00965304	-0.00707284	-0.000664632	-0.00773747
BIOCARTA_CTCF_PATHWAY	-0.00640862	-0.00711617	0.000707548	-0.0135248	-0.00570107	-0.0100012	0.000900692	-0.00910053	-0.0136286	-0.00113973	-0.00429575	0.00584492	0.00154917
REACTOME_TRANSPORT_OF_THE_SLBP_INDEPENDENT_MATURE_MRNA	-0.0064217	-0.00606202	-0.000359684	-0.0124837	-0.00678139	-0.00772893	-0.00362588	-0.0113548	-0.0129456	-0.00188241	-0.000194651	-0.000730312	-0.000924963
BIOCARTA_PTEN_PATHWAY	-0.00656705	-0.00548109	-0.00108597	-0.0120481	-0.00765302	-0.0103936	-0.00415228	-0.0145459	-0.00569609	-0.0077237	-0.0054267	-0.000747764	-0.00617446
ST_INTEGRIN_SIGNALING_PATHWAY	-0.00704465	-0.0121832	0.00513859	-0.0192279	-0.00190606	-0.0204395	0.00771311	-0.0127264	-0.0113966	-0.00758589	-0.0138696	0.000591414	-0.0132782
KEGG_RENAL_CELL_CARCINOMA	-0.00709152	-0.00758898	0.000497462	-0.0146805	-0.00659406	-0.0142104	-0.00275558	-0.016966	-0.00195409	-0.00300657	-0.005801	0.00469367	-0.00110733
ST_INTERLEUKIN_4_PATHWAY	-0.00711755	-0.00762864	0.000511094	-0.0147462	-0.00660646	-0.0147419	0.00408279	-0.0106591	-0.0241496	-0.00603948	-0.00578299	-0.00172307	-0.00750606
REACTOME_GLUCOSE_METABOLISM	-0.00729862	-0.00882003	0.00152141	-0.0161187	-0.00577722	-0.0200539	0.00336116	-0.0166928	-0.0130904	-0.00455822	-0.0111666	0.00261342	-0.00855317
REACTOME_TELOMERE_MAINTENANCE	-0.00741721	-0.00407994	-0.00333727	-0.0114971	-0.0107545	-0.00721919	-0.00748768	-0.0147069	-0.0148467	-0.00229576	-0.00117326	-0.00124562	-0.00241888
REACTOME_PROTEOLYTIC_CLEAVAGE_OF_SNARE_COMPLEX_PROTEINS	-0.00744183	-0.0118066	0.0043648	-0.0192484	-0.00307703	-0.0196487	0.0118544	-0.00779431	-0.0237084	-0.00425266	-0.00402357	0.00538791	0.00136434
BIOCARTA_IL10_PATHWAY	-0.0075041	-0.00353745	-0.00396665	-0.0110415	-0.0114708	-0.00471542	-0.00416946	-0.00888489	-0.0131189	-0.00901303	0.00210193	-0.00502981	-0.00292788
BIOCARTA_IL2_PATHWAY	-0.00751555	0.00110095	-0.0086165	-0.0064146	-0.0161321	0.00372236	-0.01433	-0.0106077	-0.0213674	-0.00806464	0.00385091	-0.00434099	-0.00049008
SIG_REGULATION_OF_THE_ACTIN_CYTOSKELETON_BY_RHO_GTPASES	-0.00779078	-0.00454889	-0.00324189	-0.0123397	-0.0110327	-0.00742949	-0.00703713	-0.0144666	-0.0180704	-0.00408256	-0.000812704	-0.00317872	-0.00399142
KEGG_RNA_DEGRADATION	-0.00782688	-0.00849613	0.00066925	-0.016323	-0.00715763	-0.0145989	-0.00174633	-0.0163452	-0.0054348	-0.00990215	-0.0102961	0.000909503	-0.00938655
KEGG_ADIPOCYTOKINE_SIGNALING_PATHWAY	-0.00794106	-0.00331935	-0.00462172	-0.0112604	-0.0125628	-0.0114691	-0.00889928	-0.0203684	-0.0143137	-0.00324253	-0.000161913	-0.00351381	-0.00367572
REACTOME_TAT_MEDIATED_HIV1_ELONGATION_ARREST_AND_RECOVERY	-0.0079586	-0.00333943	-0.00461917	-0.011298	-0.0125778	-0.00422109	-0.00903869	-0.0132598	-0.0233815	-0.00996736	-0.00197094	-0.00696895	-0.00893989
ST_GRANULE_CELL_SURVIVAL_PATHWAY	-0.00810966	-0.00666762	-0.00144204	-0.0147773	-0.0095517	-0.00850944	-0.00202219	-0.0105316	-0.0218121	-0.00528673	-0.0028932	0.00352322	0.00063002
REACTOME_INFLUENZA_VIRAL_RNA_TRANSCRIPTION_AND_REPLICATION	-0.00812456	0.00126307	-0.00938764	-0.00686149	-0.0175122	0.000447968	-0.0165008	-0.0160528	-0.0176787	-0.0117455	-0.00384456	-0.0107207	-0.0145653
KEGG_ACUTE_MYELOID_LEUKEMIA	-0.00834409	-0.00587485	-0.00246924	-0.0142189	-0.0108133	-0.0125827	-0.004659	-0.0172417	-0.0152284	-0.00612755	-0.00705041	0.00125533	-0.00579507
REACTOME_PYRUVATE_METABOLISM	-0.00839656	-0.000148944	-0.00824762	-0.00854551	-0.0166442	0.00303682	-0.0142703	-0.0112335	-0.0220118	-0.00244218	0.00238304	-0.00663562	-0.00425258
REACTOME_DOUBLE_STRAND_BREAK_REPAIR	-0.00892988	-0.00840534	-0.000524537	-0.0173352	-0.00945441	-0.0158777	0.000177607	-0.0157001	-0.0183797	-0.00219846	-0.00996477	0.00317082	-0.00679395
KEGG_PANCREATIC_CANCER	-0.00899806	-0.0044231	-0.00457496	-0.0134212	-0.013573	-0.0074902	-0.00563001	-0.0131202	-0.0212968	-0.00456615	-0.002618	0.000741513	-0.00187649
BIOCARTA_RHO_PATHWAY	-0.00923749	-0.0128561	0.00361858	-0.0220936	-0.00561892	-0.0236994	0.00486946	-0.01883	-0.0180749	-0.00464514	-0.00531195	0.00382058	-0.00149136
REACTOME_GLYCOLYSIS	-0.00924274	-0.0060378	-0.00320494	-0.0152805	-0.0124477	-0.0131476	-0.00771122	-0.0208588	-0.00930256	-0.00253893	0.000713556	7.68199e-05	0.000790375
BIOCARTA_HDAC_PATHWAY	-0.00937758	-0.0115253	0.00214768	-0.0209028	-0.0072299	-0.0205711	0.0039842	-0.0165869	-0.0186692	-0.00300879	-0.00452453	0.00568584	0.0011613
REACTOME_RNA_POLYMERASE_II_TRANSCRIPTION	-0.00981225	-0.00437964	-0.00543261	-0.0141919	-0.0152449	-0.00978572	-0.0155456	-0.0253313	-0.0165903	-0.00762595	-0.00249852	-0.00680058	-0.0092991
BIOCARTA_TOLL_PATHWAY	-0.0100336	-0.00809707	-0.00193656	-0.0181307	-0.0119702	-0.011899	-0.0055056	-0.0174046	-0.0216752	-0.00720564	-0.00595045	0.000167331	-0.00578312
REACTOME_MRNA_SPLICING	-0.0108302	-0.00208569	-0.00874447	-0.0129159	-0.0195746	-0.00432658	-0.0183633	-0.0226899	-0.0241095	-0.0128084	-0.00236457	-0.00765	-0.0100146
REACTOME_PEPTIDE_CHAIN_ELONGATION	-0.011016	0.00143084	-0.0124468	-0.00958515	-0.0234628	-0.00362639	-0.0219281	-0.0255545	-0.0219924	-0.0124893	-0.00492066	-0.0118884	-0.016809
REACTOME_METABOLISM_OF_MRNA	-0.0111064	-0.00605085	-0.00505558	-0.0171573	-0.016162	-0.0118186	-0.0107479	-0.0225666	-0.0187888	-0.0115379	-0.00733094	-0.00547981	-0.0128108
BIOCARTA_GLEEVEC_PATHWAY	-0.0114494	-0.00367168	-0.00777774	-0.0151211	-0.0192272	-0.00750462	-0.0179167	-0.0254213	-0.0168822	-0.00617308	0.000431392	-0.00484266	-0.00441127
KEGG_REGULATION_OF_AUTOPHAGY	-0.0115931	-0.0089063	-0.00268675	-0.0204994	-0.0142798	-0.0135641	-0.00594903	-0.0195131	-0.0228526	0.00237625	-0.00290015	0.00147097	-0.00142918
BIOCARTA_MAL_PATHWAY	-0.0117563	-0.00832027	-0.00343604	-0.0200766	-0.0151924	-0.0166155	-0.00871112	-0.0253267	-0.0180197	-0.00273956	-0.00117995	-0.000666459	-0.00184641
REACTOME_VIRAL_MRNA_TRANSLATION	-0.0121176	0.00181277	-0.0139304	-0.0103049	-0.0260481	-0.00212507	-0.0283226	-0.0304477	-0.0248389	-0.0125442	-0.00366661	-0.0142451	-0.0179117
KEGG_TOLL_LIKE_RECEPTOR_SIGNALING_PATHWAY	-0.0123489	-0.00794837	-0.00440054	-0.0202973	-0.0167495	-0.00925186	-0.0133266	-0.0225785	-0.0276893	-0.0172633	-0.00714175	-0.00798263	-0.0151244
KEGG_HEDGEHOG_SIGNALING_PATHWAY	-0.0124338	-0.0077975	-0.00463629	-0.0202313	-0.0170701	-0.0112619	-0.0110023	-0.0222642	-0.0314958	-0.0104073	-0.00495593	-0.0053575	-0.0103134
BIOCARTA_EPO_PATHWAY	-0.0125635	-0.00618386	-0.00637966	-0.0187474	-0.0189432	-0.00986712	-0.0113037	-0.0211708	-0.0251751	-0.00343959	0.000705303	-0.00291257	-0.00220726
REACTOME_TRANSPORT_OF_MATURE_MRNA_DERIVED_FROM_AN_INTRON_CONTAINING_TRANSCRIPT	-0.0126439	-0.00743761	-0.00520629	-0.0200815	-0.0178502	-0.0138894	-0.0138537	-0.0277431	-0.0205264	-0.00868426	-0.00415732	-0.00479421	-0.00895153
REACTOME_NEF_MEDIATES_DOWN_MODULATION_OF_CELL_SURFACE_RECEPTORS_BY_RECRUITING_THEM_TO_CLATHRIN_ADAPTERS	-0.0133089	-0.0143658	0.00105692	-0.0276748	-0.012252	-0.0289998	-0.00143559	-0.0304353	-0.0226883	-0.00566703	-0.00726516	0.000861725	-0.00640343
REACTOME_MRNA_3_END_PROCESSING	-0.0143682	-0.00775105	-0.00661712	-0.0221192	-0.0209853	-0.0144857	-0.0173099	-0.0317956	-0.026576	-0.0111605	-0.00482738	-0.00611896	-0.0109463
REACTOME_TIE2_SIGNALING	-0.0173925	-0.0151512	-0.00224129	-0.0325437	-0.0196338	-0.0303219	-0.00688294	-0.0372049	-0.0293053	-0.00573117	-0.00934056	-0.000807911	-0.0101485
